# Supplementary material for: Bioinformatic cis-element analyses performed in Arabidopsis and rice disclose bZIP- and MYB-related binding sites as potential AuxRE-coupling elements in auxin-mediated transcription
Source: BMC Plant Biol. 2012 Aug 1;12:125. doi: 10.1186/1471-2229-12-125 (PMC3438128; doi:10.1186/1471-2229-12-125)
Supplement: Additional file 2 — Auxin-regulated genes from A. thalianaandO. sativa. List of auxin-regulated genes for each time point ordered in up- and down-regulation categories. Fold induction, Affymetrix identifiers, Locus identifiers and gene descriptions are provided. [file 1471-2229-12-125-S2.xls]

## Sheet: regulated genes A.thaliana
A.thaliana Up 0.5 h						A.thaliana Up 1.0 h						A.thaliana Up 3.0 h						A.thaliana Down 0.5 h						A.thaliana Down 1.0 h						A.thaliana Down 3.0 h
Array Element	Locus Identifier	Annotation	logFC	p-value		Array Element	Locus Identifier	Annotation	logFC	p-value		Array Element	Locus Identifier	Annotation	logFC	p-value		Array Element	Locus Identifier	Annotation	logFC	p-value		Array Element	Locus Identifier	Annotation	logFC	p-value		Array Element	Locus Identifier	Annotation	logFC	p-value
265806_AT	AT2G18010	auxin-responsive family protein	5.46747	0.000296544		253423_AT	AT4G32280	IAA29 (indoleacetic acid-induced protein 29); transcription factor	7.07028	1.80724e-07		261766_AT	AT1G15580	IAA5 (indoleacetic acid-induced protein 5); transcription factor	7.16034	9.94881e-10		248617_AT	AT5G49590	unknown protein	-1.73079	0.0382171		254056_AT	AT4G25250	invertase/pectin methylesterase inhibitor family protein	-2.8535	6.96784e-06		264470_AT	AT1G67110	CYP735A2 (cytochrome P450, family 735, subfamily A, polypeptide 2); oxygen binding	-4.40086	0.0024784
261766_AT	AT1G15580	IAA5 (indoleacetic acid-induced protein 5); transcription factor	5.12343	1.54773e-08		261766_AT	AT1G15580	IAA5 (indoleacetic acid-induced protein 5); transcription factor	6.88163	1.3791e-09		253423_AT	AT4G32280	IAA29 (indoleacetic acid-induced protein 29); transcription factor	6.88337	2.24214e-07		248939_AT	AT5G45790	similar to RPD1 (ROOT PRIMORDIUM DEFECTIVE 1) [Arabidopsis thaliana] (TAIR:AT4G33495.1); similar to unnamed protein product [Vitis vinifera] (GB:CAO18298.1); contains InterPro domain Protein of unknown function DUF860, plant (InterPro:IPR008578)	-1.70027	2.17443e-05		247070_AT	AT5G66815	unknown protein	-2.43758	0.00103416		262603_AT	AT1G15380	lactoylglutathione lyase family protein / glyoxalase I family protein	-4.15554	0.00902416
251178_AT	AT3G63440	ATCKX6/ATCKX7/CKX6 (CYTOKININ OXIDASE/DEHYDROGENASE 6); cytokinin dehydrogenase	4.92129	6.71816e-06		251178_AT	AT3G63440	ATCKX6/ATCKX7/CKX6 (CYTOKININ OXIDASE/DEHYDROGENASE 6); cytokinin dehydrogenase	6.1676	1.14836e-06		252103_AT	AT3G51410	similar to unknown protein [Arabidopsis thaliana] (TAIR:AT4G35680.1); similar to unnamed protein product [Vitis vinifera] (GB:CAO23714.1); contains InterPro domain Protein of unknown function DUF241, plant (InterPro:IPR004320)	6.77978	2.8762e-05		266142_AT	AT2G39030	GCN5-related N-acetyltransferase (GNAT) family protein	-1.61156	0.0325844		247991_AT	AT5G56320	ATEXPA14 (ARABIDOPSIS THALIANA EXPANSIN A14)	-2.21104	0.00242468		259854_AT	AT1G72200	zinc finger (C3HC4-type RING finger) family protein	-4.03731	9.97552e-07
259331_AT	AT3G03840	auxin-responsive protein, putative	4.71653	4.38094e-05		245076_AT	AT2G23170	GH3.3; indole-3-acetic acid amido synthetase	5.9082	6.05082e-08		245076_AT	AT2G23170	GH3.3; indole-3-acetic acid amido synthetase	6.61962	2.40086e-08		247518_AT	AT5G61800	pentatricopeptide (PPR) repeat-containing protein	-1.5532	0.00160706		251169_AT	AT3G63210	MARD1 (MEDIATOR OF ABA-REGULATED DORMANCY 1)	-2.14132	7.92177e-06		254606_AT	AT4G19030	NLM1 (NOD26-like intrinsic protein 1;1); water channel	-3.99057	2.59038e-07
259787_AT	AT1G29460	auxin-responsive protein, putative	4.57215	1.50886e-06		265806_AT	AT2G18010	auxin-responsive family protein	5.57937	0.000257891		262099_S_AT	AT4G37390		6.35224	3.67427e-08		259262_AT	AT3G01020	ATISU2/ISU2 (IscU-like 2); structural molecule	-1.53052	2.41449e-05		263970_AT	AT2G42850	CYP718 (cytochrome P450, family 718); oxygen binding	-2.11572	0.000534442		259264_AT	AT3G01260	aldose 1-epimerase family protein	-3.53928	9.40303e-06
257900_AT	AT3G28420	contains domain PROKAR_LIPOPROTEIN (PS51257)	4.5458	9.36703e-05		262099_S_AT	AT4G37390		5.51145	1.16154e-07		245140_AT	AT2G45420	LBD18 (LOB DOMAIN-CONTAINING PROTEIN 18)	5.64927	1.80015e-05		258100_AT	AT3G23550	MATE efflux family protein	-1.40449	0.0023181		258290_AT	AT3G23460	cyclopropane fatty acid synthase-related	-2.07817	0.00044258		248790_AT	AT5G47450	AtTIP2;3 (Arabidopsis thaliana tonoplast intrinsic protein 2;3); water channel	-3.27674	9.12051e-05
253044_AT	AT4G37290	similar to unknown protein [Arabidopsis thaliana] (TAIR:AT2G23270.1); similar to hypothetical protein [Vitis vinifera] (GB:CAN62855.1)	4.4625	0.000798835		251565_AT	AT3G58190	ASL16/LBD29 (LOB DOMAIN-CONTAINING PROTEIN 29)	5.37632	3.16435e-05		251565_AT	AT3G58190	ASL16/LBD29 (LOB DOMAIN-CONTAINING PROTEIN 29)	5.26721	3.68611e-05		254942_AT	AT4G10880	similar to unknown protein [Arabidopsis thaliana] (TAIR:AT4G10870.1)	-1.35894	0.000751457		250142_AT	AT5G14650	polygalacturonase, putative / pectinase, putative	-1.89301	0.0228181		264404_AT	AT2G25160	CYP82F1 (cytochrome P450, family 82, subfamily F, polypeptide 1); oxygen binding	-3.25503	4.03485e-05
253423_AT	AT4G32280	IAA29 (indoleacetic acid-induced protein 29); transcription factor	4.19473	1.10649e-05		260152_AT	AT1G52830	IAA6 (indoleacetic acid-induced protein 6); transcription factor	4.87676	0.000506431		266611_AT	AT2G14960	GH3.1	5.10609	5.42942e-06		258817_AT	AT3G04750	pentatricopeptide (PPR) repeat-containing protein	-1.31669	0.0367864		262170_AT	AT1G74940	senescence-associated protein-related	-1.8273	0.0054818		254820_S_AT	AT4G12510		-3.23836	1.36488e-08
251565_AT	AT3G58190	ASL16/LBD29 (LOB DOMAIN-CONTAINING PROTEIN 29)	4.15053	0.000205949		253044_AT	AT4G37290	similar to unknown protein [Arabidopsis thaliana] (TAIR:AT2G23270.1); similar to hypothetical protein [Vitis vinifera] (GB:CAN62855.1)	4.1893	0.00119726		251178_AT	AT3G63440	ATCKX6/ATCKX7/CKX6 (CYTOKININ OXIDASE/DEHYDROGENASE 6); cytokinin dehydrogenase	4.89767	6.97218e-06		246952_AT	AT5G04820	ATOFP13/OFP13 (Arabidopsis thaliana ovate family protein 13)	-1.3149	0.00795496		262915_AT	AT1G59940	ARR3 (RESPONSE REGULATOR 3); transcription regulator/ two-component response regulator	-1.72252	9.18372e-05		259276_AT	AT3G01190	peroxidase 27 (PER27) (P27) (PRXR7)	-3.11678	1.93264e-05
262099_S_AT	AT4G37390		3.99912	1.50929e-06		257900_AT	AT3G28420	contains domain PROKAR_LIPOPROTEIN (PS51257)	4.18736	0.00016827		248208_AT	AT5G53980	ATHB52 (ARABIDOPSIS THALIANA HOMEOBOX PROTEIN 52); transcription factor	4.79051	0.00624306		266798_AT	AT2G22850	ATBZIP6 (ARABIDOPSIS THALIANA BASIC LEUCINE-ZIPPER 6); DNA binding / transcription factor	-1.30216	0.0329541		256788_AT	AT3G13730	CYP90D1 (CYTOCHROME P450, FAMILY 90, SUBFAMILY D, POLYPEPTIDE 1); oxidoreductase, acting on paired donors, with incorporation or reduction of molecular oxygen, NADH or NADPH as one donor, and incorporation of one atom of oxygen / oxygen binding	-1.66345	0.000286048		266222_AT	AT2G28780	similar to unknown protein [Arabidopsis thaliana] (TAIR:AT3G09450.1); similar to unnamed protein product [Vitis vinifera] (GB:CAO21693.1)	-3.10185	0.00302596
245076_AT	AT2G23170	GH3.3; indole-3-acetic acid amido synthetase	3.97106	1.46233e-06		265674_AT	no_match	no_match	4.18107	0.00741749		253044_AT	AT4G37290	similar to unknown protein [Arabidopsis thaliana] (TAIR:AT2G23270.1); similar to hypothetical protein [Vitis vinifera] (GB:CAN62855.1)	4.75559	0.000525633		253227_AT	AT4G35030	protein kinase family protein	-1.29955	0.0167485		254550_AT	AT4G19690	IRT1 (IRON-REGULATED TRANSPORTER 1); cadmium ion transmembrane transporter/ iron ion transmembrane transporter/ manganese ion transmembrane transporter/ zinc ion transmembrane transporter	-1.65945	0.0244084		252536_AT	AT3G45700	proton-dependent oligopeptide transport (POT) family protein	-3.05362	0.000356611
259332_AT	AT3G03830	auxin-responsive protein, putative	3.83377	3.85068e-05		254065_AT	AT4G25420	GA5 (GA REQUIRING 5); gibberellin 20-oxidase/ gibberellin 3-beta-dioxygenase	4.1395	0.00023795		265806_AT	AT2G18010	auxin-responsive family protein	4.65128	0.000871769		263970_AT	AT2G42850	CYP718 (cytochrome P450, family 718); oxygen binding	-1.28969	0.00994039		264404_AT	AT2G25160	CYP82F1 (cytochrome P450, family 82, subfamily F, polypeptide 1); oxygen binding	-1.62102	0.00413941		252202_AT	AT3G50300	transferase family protein	-2.92865	0.000507767
248801_AT	AT5G47370	HAT2; transcription factor	3.78227	3.01699e-08		259331_AT	AT3G03840	auxin-responsive protein, putative	4.11355	0.000118499		253908_AT	AT4G27260	GH3.5/WES1; indole-3-acetic acid amido synthetase	4.64626	3.79374e-07		257548_S_AT	AT3G26660		-1.25503	0.043673		252202_AT	AT3G50300	transferase family protein	-1.57937	0.017322		265757_X_AT	AT4G02314		-2.87546	0.0431974
259784_AT	AT1G29450	auxin-responsive protein, putative	3.60394	6.37345e-05		253066_AT	AT4G37770	ACS8 (1-Amino-cyclopropane-1-carboxylate synthase 8)	4.07727	1.40483e-07		266974_AT	AT2G39370	similar to unknown protein [Arabidopsis thaliana] (TAIR:AT2G37380.1); similar to unnamed protein product [Vitis vinifera] (GB:CAO41570.1)	4.63108	1.32333e-05		249935_AT	AT5G22420	acyl CoA reductase, putative	-1.20407	0.00142243		254908_AT	AT4G11200	transposable element gene	-1.57326	0.00411432		252510_AT	AT3G46270	receptor protein kinase-related	-2.80911	0.034358
266800_AT	AT2G22880	VQ motif-containing protein	3.6014	0.00247843		258399_AT	AT3G15540	IAA19 (indoleacetic acid-induced protein 19); transcription factor	4.05605	2.92655e-06		250709_AT	AT5G06080	LBD33 (LOB DOMAIN-CONTAINING PROTEIN 33)	4.33934	3.29124e-06		250567_AT	AT5G08090	unknown protein	-1.17306	0.0321516		266100_AT	AT2G37980	similar to unknown protein [Arabidopsis thaliana] (TAIR:AT5G01100.1); similar to unknown protein [Arabidopsis thaliana] (TAIR:AT3G54100.1); similar to unnamed protein product [Vitis vinifera] (GB:CAO15763.1); similar to hypothetical protein [Vitis vinifera] (GB:CAN72579.1); contains InterPro domain Protein of unknown function DUF246, plant (InterPro:IPR004348)	-1.53224	0.00184966		264898_AT	AT1G23205	invertase/pectin methylesterase inhibitor family protein	-2.6916	2.08993e-07
248164_AT	AT5G54490	PBP1 (PINOID-BINDING PROTEIN 1); calcium ion binding	3.4513	3.47819e-06		259784_AT	AT1G29450	auxin-responsive protein, putative	3.87842	3.71112e-05		253066_AT	AT4G37770	ACS8 (1-Amino-cyclopropane-1-carboxylate synthase 8)	3.98385	1.69355e-07		254866_AT	AT4G12220	similar to zinc finger (C3HC4-type RING finger) family protein [Arabidopsis thaliana] (TAIR:AT4G12210.1)	-1.1575	0.0357194		265792_AT	AT2G01390	pentatricopeptide (PPR) repeat-containing protein	-1.53046	0.0120681		259388_AT	AT1G13420	sulfotransferase family protein	-2.68773	6.61403e-05
253103_AT	AT4G36110	auxin-responsive protein, putative	3.25149	1.62941e-06		248801_AT	AT5G47370	HAT2; transcription factor	3.83617	2.68867e-08		260152_AT	AT1G52830	IAA6 (indoleacetic acid-induced protein 6); transcription factor	3.97967	0.00185933		256517_AT	AT1G66170	MMD1 (MALE MEIOCYTE DEATH 1); DNA binding	-1.0999	0.00457716		247600_AT	AT5G60890	ATMYB34/ATR1/MYB34 (ALTERED TRYPTOPHAN REGULATION, MYB DOMAIN PROTEIN 34); DNA binding / kinase/ transcription activator/ transcription factor	-1.52397	0.0146681		256560_S_AT	AT3G31415		-2.68281	0.000726873
257506_AT	AT1G29440	auxin-responsive family protein	3.17257	1.47805e-05		255177_AT	AT4G08040	ACS11 (1-Amino-cyclopropane-1-carboxylate synthase 11); 1-aminocyclopropane-1-carboxylate synthase	3.70631	0.00103297		258399_AT	AT3G15540	IAA19 (indoleacetic acid-induced protein 19); transcription factor	3.73366	5.57639e-06		259624_AT	AT1G43020	similar to unknown protein [Arabidopsis thaliana] (TAIR:AT1G21060.1); similar to unnamed protein product [Vitis vinifera] (GB:CAO66316.1); contains InterPro domain Protein of unknown function DUF547 (InterPro:IPR006869)	-1.09339	0.000259008		251857_AT	AT3G54770	RNA recognition motif (RRM)-containing protein	-1.4538	0.0046476		249686_AT	AT5G36140	CYP716A2 (cytochrome P450, family 716, subfamily A, polypeptide 2); heme binding / iron ion binding / monooxygenase	-2.67891	0.00123766
247215_AT	AT5G64905	PROPEP3 (Elicitor peptide 3 precursor)	3.13247	1.09017e-06		248164_AT	AT5G54490	PBP1 (PINOID-BINDING PROTEIN 1); calcium ion binding	3.63531	2.31628e-06		249992_AT	AT5G18560	PUCHI; DNA binding / transcription factor	3.7326	0.000793771		265526_X_AT	AT2G06160	transposable element gene	-1.08794	0.0180734		255858_AT	AT1G67030	ZFP6 (ZINC FINGER PROTEIN 6); nucleic acid binding / transcription factor/ zinc ion binding	-1.4324	0.000661501		251028_AT	AT5G02230	haloacid dehalogenase-like hydrolase family protein	-2.60956	0.000115326
266830_AT	AT2G22810	ACS4 (1-AMINOCYCLOPROPANE-1-CARBOXYLATE SYNTHASE 4); 1-aminocyclopropane-1-carboxylate synthase	3.1298	1.0264e-06		266611_AT	AT2G14960	GH3.1	3.47227	9.79648e-05		251377_AT	AT3G60650	unknown protein	3.71695	6.68761e-07		250200_AT	AT5G14130	peroxidase, putative	-1.06942	0.00769637		267418_AT	AT2G35000	zinc finger (C3HC4-type RING finger) family protein	-1.43081	0.0432969		249205_AT	AT5G42600	MRN (MARNERAL SYNTHASE); catalytic	-2.58335	0.000174178
252970_AT	AT4G38850	SAUR_AC1 (SMALL AUXIN UP RNA 1 FROM ARABIDOPSIS THALIANA ECOTYPE COLUMBIA)	3.11772	0.000333994		266830_AT	AT2G22810	ACS4 (1-AMINOCYCLOPROPANE-1-CARBOXYLATE SYNTHASE 4); 1-aminocyclopropane-1-carboxylate synthase	3.44827	4.74555e-07		250091_AT	AT5G17340	similar to unknown protein [Arabidopsis thaliana] (TAIR:AT3G03272.1); similar to M3.4 protein [Brassica napus] (GB:AAD24197.1); contains domain PROKAR_LIPOPROTEIN (PS51257)	3.67649	5.20483e-05		254813_AT	AT4G12350	MYB42 (myb domain protein 42); transcription factor	-1.06798	0.0131425		260453_S_AT	AT1G72510		-1.4273	3.20581e-05		253657_AT	AT4G30110	HMA2 (Heavy metal ATPase 2); cadmium-transporting ATPase	-2.5713	0.0018937
259785_AT	AT1G29490	auxin-responsive family protein	3.11661	4.5028e-06		253908_AT	AT4G27260	GH3.5/WES1; indole-3-acetic acid amido synthetase	3.35359	4.97682e-06		257900_AT	AT3G28420	contains domain PROKAR_LIPOPROTEIN (PS51257)	3.67489	0.000414483		264524_AT	AT1G10070	ATBCAT-2; branched-chain-amino-acid transaminase/ catalytic	-1.06761	0.00577701		266456_AT	AT2G22770	NAI1; DNA binding / transcription factor	-1.4201	0.000756787		265159_AT	AT1G31060	unknown protein	-2.56483	0.000831947
245250_AT	AT4G17490	ATERF6 (ETHYLENE RESPONSIVE ELEMENT BINDING FACTOR 6); DNA binding / transcription factor	3.05614	3.22032e-05		253103_AT	AT4G36110	auxin-responsive protein, putative	3.35329	1.27733e-06		251246_AT	AT3G62100	IAA30 (indoleacetic acid-induced protein 30); transcription factor	3.6246	0.000123819		252958_AT	AT4G38620	MYB4 (myb domain protein 4); transcription factor	-1.06729	0.000256508		258178_AT	AT3G21680	unknown protein	-1.39611	0.0269011		254550_AT	AT4G19690	IRT1 (IRON-REGULATED TRANSPORTER 1); cadmium ion transmembrane transporter/ iron ion transmembrane transporter/ manganese ion transmembrane transporter/ zinc ion transmembrane transporter	-2.56298	0.00261396
248448_AT	AT5G51190	AP2 domain-containing transcription factor, putative	3.02166	4.4699e-06		261917_AT	AT1G65920	regulator of chromosome condensation (RCC1) family protein / zinc finger protein-related	3.31875	2.9575e-05		257766_AT	AT3G23030	IAA2 (indoleacetic acid-induced protein 2); transcription factor	3.59047	9.94157e-08		248887_AT	AT5G46115	unknown protein	-1.05577	0.031502		267222_AT	AT2G43880	polygalacturonase, putative / pectinase, putative	-1.39115	0.00526303		247070_AT	AT5G66815	unknown protein	-2.55507	0.000763441
250012_X_AT	AT5G18060	auxin-responsive protein, putative	3.01788	0.0002573		257766_AT	AT3G23030	IAA2 (indoleacetic acid-induced protein 2); transcription factor	3.31405	1.89767e-07		248164_AT	AT5G54490	PBP1 (PINOID-BINDING PROTEIN 1); calcium ion binding	3.55493	2.7601e-06		253515_AT	AT4G31320	auxin-responsive protein, putative / small auxin up RNA (SAUR_C)	-1.0411	0.0117724		248939_AT	AT5G45790	similar to RPD1 (ROOT PRIMORDIUM DEFECTIVE 1) [Arabidopsis thaliana] (TAIR:AT4G33495.1); similar to unnamed protein product [Vitis vinifera] (GB:CAO18298.1); contains InterPro domain Protein of unknown function DUF860, plant (InterPro:IPR008578)	-1.36554	0.000109204		251298_AT	AT3G62040	hydrolase	-2.54192	0.000551138
259773_AT	AT1G29500	auxin-responsive protein, putative	2.96612	3.84342e-06		251377_AT	AT3G60650	unknown protein	3.27643	1.81657e-06		259331_AT	AT3G03840	auxin-responsive protein, putative	3.49964	0.000366128		258540_AT	AT3G06990	DC1 domain-containing protein	-1.01808	0.00747628		253227_AT	AT4G35030	protein kinase family protein	-1.35591	0.0137042		248759_AT	AT5G47610	zinc finger (C3HC4-type RING finger) family protein	-2.541	6.8927e-05
245397_AT	AT4G14560	IAA1 (INDOLE-3-ACETIC ACID INDUCIBLE); transcription factor	2.92017	1.74776e-08		245397_AT	AT4G14560	IAA1 (INDOLE-3-ACETIC ACID INDUCIBLE); transcription factor	3.20165	8.24001e-09		264527_AT	AT1G30760	FAD-binding domain-containing protein	3.45415	6.81994e-06								256760_AT	AT3G25650	ASK15 (ARABIDOPSIS SKP1-LIKE 15); ubiquitin-protein ligase	-1.3556	0.0486746		247586_AT	AT5G60660	PIP2;4/PIP2F (plasma membrane intrinsic protein 2;4); water channel	-2.50484	7.51112e-08
251423_AT	AT3G60550	CYCP3;2 (cyclin p3;2); cyclin-dependent protein kinase	2.86404	3.84114e-05		259785_AT	AT1G29490	auxin-responsive family protein	3.10226	4.66719e-06		257026_AT	AT3G19200	similar to unknown protein [Arabidopsis thaliana] (TAIR:AT4G34420.1); similar to hypothetical protein [Vitis vinifera] (GB:CAN61148.1)	3.41158	0.000157518								257500_S_AT	AT1G73300		-1.34626	0.00612449		252629_AT	AT3G44970	cytochrome P450 family protein	-2.46904	8.43027e-05
260152_AT	AT1G52830	IAA6 (indoleacetic acid-induced protein 6); transcription factor	2.85954	0.011591		266974_AT	AT2G39370	similar to unknown protein [Arabidopsis thaliana] (TAIR:AT2G37380.1); similar to unnamed protein product [Vitis vinifera] (GB:CAO41570.1)	3.05615	0.000274245		266830_AT	AT2G22810	ACS4 (1-AMINOCYCLOPROPANE-1-CARBOXYLATE SYNTHASE 4); 1-aminocyclopropane-1-carboxylate synthase	3.40669	5.22837e-07								247087_AT	AT5G66330	leucine-rich repeat family protein	-1.32679	0.00859945		252827_AT	AT4G39950	CYP79B2 (cytochrome P450, family 79, subfamily B, polypeptide 2); oxygen binding	-2.4678	5.6232e-06
257766_AT	AT3G23030	IAA2 (indoleacetic acid-induced protein 2); transcription factor	2.83214	6.68176e-07		259332_AT	AT3G03830	auxin-responsive protein, putative	3.04087	0.000204977		245416_AT	AT4G17350	similar to unknown protein [Arabidopsis thaliana] (TAIR:AT5G47440.1); similar to hypothetical protein 31.t00035 [Brassica oleracea] (GB:ABD65121.1); contains InterPro domain Pleckstrin-like, plant (InterPro:IPR013666); contains InterPro domain Protein of unknown function DUF828, plant (InterPro:IPR008546); contains InterPro domain Pleckstrin-like (InterPro:IPR001849)	3.3975	6.19697e-06								245658_AT	AT1G28270	RALFL4 (RALF-LIKE 4)	-1.29898	0.00468771		248844_S_AT	AT5G46900		-2.43828	7.40863e-06
259783_AT	AT1G29510	SAUR68 (SMALL AUXIN UPREGULATED 68)	2.80984	5.23143e-05		250012_X_AT	AT5G18060	auxin-responsive protein, putative	3.03483	0.000247512		245397_AT	AT4G14560	IAA1 (INDOLE-3-ACETIC ACID INDUCIBLE); transcription factor	3.33579	5.88857e-09								253502_AT	AT4G31940	CYP82C4 (cytochrome P450, family 82, subfamily C, polypeptide 4); oxygen binding	-1.29378	0.00527306		262039_AT	AT1G80050	APT2 (ADENINE PHOSPHORIBOSYL TRANSFERASE 2); adenine phosphoribosyltransferase	-2.39838	0.00149166
249197_AT	AT5G42380	CML37/CML39; calcium ion binding	2.6846	9.67247e-06		257506_AT	AT1G29440	auxin-responsive family protein	3.03238	2.08092e-05		246798_AT	AT5G26930	zinc finger (GATA type) family protein	3.29132	0.000188706								259388_AT	AT1G13420	sulfotransferase family protein	-1.28923	0.00733345		254909_AT	AT4G11210	disease resistance-responsive family protein / dirigent family protein	-2.38601	0.00157056
248282_AT	AT5G52900	similar to unnamed protein product [Vitis vinifera] (GB:CAO49548.1)	2.66498	6.6271e-08		259787_AT	AT1G29460	auxin-responsive protein, putative	2.99435	3.89816e-05		250662_AT	AT5G07010	sulfotransferase family protein	3.10869	0.000740142								261100_AT	AT1G63020	NRPD1a (NUCLEAR RNA POLYMERASE D 1A); DNA binding / DNA-directed RNA polymerase	-1.28822	0.00816865		245689_AT	AT5G04120	phosphoglycerate/bisphosphoglycerate mutase family protein	-2.35643	0.00133036
263182_AT	AT1G05575	unknown protein	2.58254	1.29524e-05		266832_AT	AT2G30040	MAPKKK14 (Mitogen-activated protein kinase kinase kinase 14); kinase	2.98713	1.12939e-05		248163_AT	AT5G54510	DFL1/GH3.6 (DWARF IN LIGHT 1); indole-3-acetic acid amido synthetase	3.08812	5.92248e-07								256484_AT	AT1G31430	pentatricopeptide (PPR) repeat-containing protein	-1.23666	0.0184738		260693_AT	AT1G32450	proton-dependent oligopeptide transport (POT) family protein	-2.32204	0.00032698
254926_AT	AT4G11280	ACS6 (1-AMINOCYCLOPROPANE-1-CARBOXYLIC ACID (ACC) SYNTHASE 6)	2.55004	8.92841e-05		267614_AT	AT2G26710	BAS1/CYP734A1 (PHYB ACTIVATION TAGGED SUPPRESSOR 1); oxygen binding / steroid hydroxylase	2.95659	3.50212e-05		254323_AT	AT4G22620	auxin-responsive family protein	3.05436	0.00081119								251698_AT	AT3G56610	unknown protein	-1.23451	0.0435014		246580_AT	AT1G31770	ABC transporter family protein	-2.30044	7.10052e-08
261648_AT	AT1G27730	STZ (SALT TOLERANCE ZINC FINGER); nucleic acid binding / transcription factor/ zinc ion binding	2.52489	0.00806657		259773_AT	AT1G29500	auxin-responsive protein, putative	2.89937	4.58813e-06		257927_AT	AT3G23240	ATERF1/ERF1 (ETHYLENE RESPONSE FACTOR 1); DNA binding / transcription activator/ transcription factor	3.05238	0.00282152								247018_AT	AT5G67000	DNA binding / transcription factor	-1.23401	0.00867031		253957_AT	AT4G26320	AGP13 (ARABINOGALACTAN PROTEIN 13)	-2.27635	6.46567e-07
253915_AT	AT4G27280	calcium-binding EF hand family protein	2.49745	4.2115e-06		254926_AT	AT4G11280	ACS6 (1-AMINOCYCLOPROPANE-1-CARBOXYLIC ACID (ACC) SYNTHASE 6)	2.87897	3.66922e-05		262643_AT	AT1G62770	invertase/pectin methylesterase inhibitor family protein	3.0267	0.000690756								259854_AT	AT1G72200	zinc finger (C3HC4-type RING finger) family protein	-1.21191	0.00478932		256128_AT	AT1G18140	LAC1 (Laccase 1); copper ion binding / oxidoreductase	-2.27411	1.09143e-05
259790_S_AT	AT1G29430		2.45808	6.09459e-06		265856_AT	AT2G42430	LBD16 (ASYMMETRIC LEAVES2-LIKE18)	2.6922	0.000375526		248801_AT	AT5G47370	HAT2; transcription factor	3.01849	1.87492e-07								262154_AT	AT1G52700	phospholipase/carboxylesterase family protein	-1.20709	0.0277197		250173_AT	AT5G14340	AtMYB40 (myb domain protein 40); DNA binding / transcription factor	-2.25223	0.0332282
245041_AT	AT2G26530	AR781	2.43601	4.89973e-08		248282_AT	AT5G52900	similar to unnamed protein product [Vitis vinifera] (GB:CAO49548.1)	2.6844	6.24832e-08		250509_AT	AT5G09970	CYP78A7 (cytochrome P450, family 78, subfamily A, polypeptide 7); oxygen binding	2.96752	3.07707e-05								262399_AT	AT1G49500	similar to unknown protein [Arabidopsis thaliana] (TAIR:AT3G19030.1)	-1.19216	0.045271		245304_AT	AT4G15630	integral membrane family protein	-2.24668	1.48291e-05
265723_AT	AT2G32140	transmembrane receptor	2.4177	0.00381361		252103_AT	AT3G51410	similar to unknown protein [Arabidopsis thaliana] (TAIR:AT4G35680.1); similar to unnamed protein product [Vitis vinifera] (GB:CAO23714.1); contains InterPro domain Protein of unknown function DUF241, plant (InterPro:IPR004320)	2.67571	0.0111828		261917_AT	AT1G65920	regulator of chromosome condensation (RCC1) family protein / zinc finger protein-related	2.96439	6.80853e-05								265443_AT	AT2G20750	ATEXPB1 (ARABIDOPSIS THALIANA EXPANSIN B1)	-1.18755	0.000633412		247600_AT	AT5G60890	ATMYB34/ATR1/MYB34 (ALTERED TRYPTOPHAN REGULATION, MYB DOMAIN PROTEIN 34); DNA binding / kinase/ transcription activator/ transcription factor	-2.23439	0.00181981
249306_AT	AT5G41400	zinc finger (C3HC4-type RING finger) family protein	2.40016	8.48284e-06		252970_AT	AT4G38850	SAUR_AC1 (SMALL AUXIN UP RNA 1 FROM ARABIDOPSIS THALIANA ECOTYPE COLUMBIA)	2.67007	0.000933877		246000_AT	AT5G20820	auxin-responsive protein-related	2.95879	4.5766e-05								258447_AT	AT3G22450	structural constituent of ribosome	-1.15945	0.0244622		256748_X_AT	AT3G30396	transposable element gene	-2.22758	0.0152207
255177_AT	AT4G08040	ACS11 (1-Amino-cyclopropane-1-carboxylate synthase 11); 1-aminocyclopropane-1-carboxylate synthase	2.37642	0.012768		247925_AT	AT5G57560	TCH4 (TOUCH 4); hydrolase, acting on glycosyl bonds / xyloglucan:xyloglucosyl transferase	2.63645	0.000349419		250670_AT	AT5G06860	PGIP1 (POLYGALACTURONASE INHIBITING PROTEIN 1); protein binding	2.93675	0.000108863								246216_AT	AT4G36380	ROT3 (ROTUNDIFOLIA 3); oxygen binding / steroid hydroxylase	-1.15424	0.0015455		252605_S_AT	AT3G45070		-2.21694	2.16221e-05
266821_AT	AT2G44840	ATERF13/EREBP (ETHYLENE-RESPONSIVE ELEMENT BINDING FACTOR 13); DNA binding / transcription factor	2.37534	1.40935e-06		253915_AT	AT4G27280	calcium-binding EF hand family protein	2.60561	3.02567e-06		266364_AT	AT2G41230	unknown protein	2.91404	9.11173e-06								246522_AT	AT5G15830	ATBZIP3 (ARABIDOPSIS THALIANA BASIC LEUCINE-ZIPPER 3); DNA binding / transcription factor	-1.10702	0.00933525		256673_AT	AT3G52370	FLA15 (FASCICLIN-LIKE ARABINOGALACTAN PROTEIN 15 PRECURSOR)	-2.17388	0.00869065
266832_AT	AT2G30040	MAPKKK14 (Mitogen-activated protein kinase kinase kinase 14); kinase	2.37015	6.38105e-05		255201_AT	no_match	no_match	2.59538	0.0020445		251436_AT	AT3G59900	(ARGOS); unknown protein	2.90956	7.2534e-05								262785_AT	AT1G10750	similar to unknown protein [Arabidopsis thaliana] (TAIR:AT1G70550.2); similar to unknown protein [Arabidopsis thaliana] (TAIR:AT1G70550.1); similar to putative carboxyl-terminal proteinase [Gossypium hirsutum] (GB:AAK84952.2); contains InterPro domain Protein of unknown function DUF239, plant (InterPro:IPR004314)	-1.10033	0.0135708		264052_AT	AT2G22330	CYP79B3 (cytochrome P450, family 79, subfamily B, polypeptide 3); oxygen binding	-2.16342	3.20367e-06
266908_AT	AT2G34650	PID (PINOID); kinase	2.32635	7.84748e-05		252204_AT	AT3G50340	similar to unknown protein [Arabidopsis thaliana] (TAIR:AT5G67020.1); similar to unknown protein [Oryza sativa (japonica cultivar-group)] (GB:BAD09363.1)	2.56097	2.4226e-06		258253_AT	AT3G26760	short-chain dehydrogenase/reductase (SDR) family protein	2.89552	7.45659e-07								252605_S_AT	AT3G45070		-1.08289	0.00286125		261459_AT	AT1G21100	O-methyltransferase, putative	-2.11932	0.00183515
263935_AT	AT2G35930	U-box domain-containing protein	2.29157	1.18968e-05		253179_AT	AT4G35200	carrier	2.5358	0.000900381		255177_AT	AT4G08040	ACS11 (1-Amino-cyclopropane-1-carboxylate synthase 11); 1-aminocyclopropane-1-carboxylate synthase	2.88712	0.00461634								245000_AT	ATCG00210	hypothetical protein	-1.06446	0.0273417		261100_AT	AT1G63020	NRPD1a (NUCLEAR RNA POLYMERASE D 1A); DNA binding / DNA-directed RNA polymerase	-2.09854	0.000433426
252204_AT	AT3G50340	similar to unknown protein [Arabidopsis thaliana] (TAIR:AT5G67020.1); similar to unknown protein [Oryza sativa (japonica cultivar-group)] (GB:BAD09363.1)	2.29153	5.76178e-06		245250_AT	AT4G17490	ATERF6 (ETHYLENE RESPONSIVE ELEMENT BINDING FACTOR 6); DNA binding / transcription factor	2.48383	0.00014579		250142_AT	AT5G14650	polygalacturonase, putative / pectinase, putative	2.87522	0.00263314								252057_AT	AT3G52480	unknown protein	-1.06237	0.0476667		265654_S_AT	AT1G52850		-2.09316	0.00443177
245362_AT	AT4G17460	HAT1 (homeobox-leucine zipper protein 1); DNA binding / transcription factor	2.27866	5.65791e-05		248371_AT	AT5G51810	AT2353/ATGA20OX2/GA20OX2 (GIBBERELLIN 20 OXIDASE 2); gibberellin 20-oxidase	2.46139	4.66092e-05		250680_AT	AT5G06570	hydrolase	2.8722	0.000659047								262166_AT	AT1G74840	myb family transcription factor	-1.06194	0.000249685		251335_AT	AT3G61400	2-oxoglutarate-dependent dioxygenase, putative	-2.02327	0.0419372
266974_AT	AT2G39370	similar to unknown protein [Arabidopsis thaliana] (TAIR:AT2G37380.1); similar to unnamed protein product [Vitis vinifera] (GB:CAO41570.1)	2.27648	0.00186953		263890_AT	AT2G37030	auxin-responsive family protein	2.44019	1.7104e-05		260376_AT	AT1G74110	CYP78A10 (cytochrome P450, family 78, subfamily A, polypeptide 10); oxygen binding	2.85494	1.26825e-05								246580_AT	AT1G31770	ABC transporter family protein	-1.04959	3.35725e-05		266996_AT	AT2G34490	CYP710A2 (cytochrome P450, family 710, subfamily A, polypeptide 2); C-22 sterol desaturase/ oxygen binding	-2.01657	0.000417152
249417_AT	AT5G39670	calcium-binding EF hand family protein	2.27615	0.022905		252765_AT	AT3G42800	similar to unknown protein [Arabidopsis thaliana] (TAIR:AT1G54200.1); similar to expressed protein [Olimarabidopsis pumila] (GB:ABA18092.1)	2.43819	9.78054e-06		263436_AT	AT2G28690	similar to unknown protein [Arabidopsis thaliana] (TAIR:AT5G59760.1); similar to unnamed protein product [Vitis vinifera] (GB:CAO21721.1); contains InterPro domain Protein of unknown function DUF1635 (InterPro:IPR012862)	2.76312	0.00396307								259297_AT	AT3G05360	disease resistance family protein / LRR family protein	-1.03954	0.0436392		252233_AT	AT3G49690	ATMYB84/MYB84/RAX3 (myb domain protein 84); DNA binding / transcription factor	-2.01403	0.023077
253643_AT	AT4G29780	similar to unknown protein [Arabidopsis thaliana] (TAIR:AT5G12010.1); similar to unnamed protein product [Vitis vinifera] (GB:CAO43835.1); contains domain PTHR22930 (PTHR22930)	2.23452	5.83039e-07		245140_AT	AT2G45420	LBD18 (LOB DOMAIN-CONTAINING PROTEIN 18)	2.40388	0.00545196		260957_AT	AT1G06080	ADS1 (DELTA 9 DESATURASE 1); oxidoreductase	2.75591	0.000321767								245586_AT	AT4G14980	DC1 domain-containing protein	-1.03742	0.00326832		253525_AT	AT4G31330	similar to unknown protein [Arabidopsis thaliana] (TAIR:AT5G10580.1); similar to hypothetical protein [Vitis vinifera] (GB:CAN79714.1); contains InterPro domain Protein of unknown function DUF599 (InterPro:IPR006747)	-2.00277	7.35823e-05
267614_AT	AT2G26710	BAS1/CYP734A1 (PHYB ACTIVATION TAGGED SUPPRESSOR 1); oxygen binding / steroid hydroxylase	2.22536	0.000269954		259783_AT	AT1G29510	SAUR68 (SMALL AUXIN UPREGULATED 68)	2.39868	0.000163709		258975_AT	AT3G01970	WRKY45 (WRKY DNA-binding protein 45); transcription factor	2.75118	2.10832e-05								255591_AT	AT4G01630	ATEXPA17 (ARABIDOPSIS THALIANA EXPANSIN A17)	-1.01712	0.00659068		254907_AT	AT4G11190	disease resistance-responsive family protein / dirigent family protein	-1.97316	0.00139574
261917_AT	AT1G65920	regulator of chromosome condensation (RCC1) family protein / zinc finger protein-related	2.21963	0.00051608		259790_S_AT	AT1G29430		2.38508	7.69099e-06		260915_AT	AT1G02660	lipase class 3 family protein	2.72687	0.00120991								258581_AT	AT3G04160	similar to hypothetical protein [Vitis vinifera] (GB:CAN82741.1)	-1.00377	0.0325665		253802_AT	AT4G28180	unknown protein	-1.962	0.00592477
265327_AT	AT2G18210	similar to unknown protein [Arabidopsis thaliana] (TAIR:AT4G36500.1); similar to hypothetical protein [Thellungiella halophila] (GB:ABB45855.1)	2.21897	6.18514e-05		256743_AT	AT3G29370	similar to unknown protein [Arabidopsis thaliana] (TAIR:AT5G39240.1)	2.35039	0.00260179		254459_AT	AT4G21200	ATGA2OX8 (GIBBERELLIN 2-OXIDASE 8); gibberellin 2-beta-dioxygenase	2.7037	0.000214323														265160_AT	AT1G31050	transcription factor	-1.95943	2.26516e-05
258377_AT	AT3G17690	ATCNGC19 (cyclic nucleotide gated channel 19); calmodulin binding / cyclic nucleotide binding / ion channel	2.206	0.000114228		258907_AT	AT3G06370	NHX4 (sodium proton exchanger 4); sodium:hydrogen antiporter	2.34409	7.00065e-06		262525_AT	AT1G17060	CYP72C1 (cytochrome P450, family 72, subfamily C, polypeptide 1); oxygen binding	2.69123	0.000793357														258181_AT	AT3G21670	nitrate transporter (NTP3)	-1.9527	2.85074e-05
260058_AT	AT1G78100	F-box family protein	2.20517	1.56473e-05		249459_AT	AT5G39580	peroxidase, putative	2.2566	0.000238188		249364_AT	AT5G40590	DC1 domain-containing protein	2.68626	0.000140831														258299_AT	AT3G23410	alcohol oxidase-related	-1.94844	8.8721e-05
256306_AT	AT1G30370	lipase class 3 family protein	2.20114	8.80858e-05		260915_AT	AT1G02660	lipase class 3 family protein	2.24558	0.00388388		249065_AT	AT5G44260	zinc finger (CCCH-type) family protein	2.67983	0.00535953														252882_AT	AT4G39675	unknown protein	-1.93969	0.0109178
265725_AT	AT2G32030	GCN5-related N-acetyltransferase (GNAT) family protein	2.19194	0.000143439		245696_AT	AT5G04190	PKS4 (PHYTOCHROME KINASE SUBSTRATE 4)	2.23541	0.00165967		255543_AT	AT4G01870	tolB protein-related	2.67351	0.000696655														248725_AT	AT5G47980	transferase family protein	-1.93814	0.000840556
260399_AT	AT1G72520	lipoxygenase, putative	2.10706	0.000105251		260406_AT	AT1G69920	ATGSTU12 (Arabidopsis thaliana Glutathione S-transferase (class tau) 12); glutathione transferase	2.22267	0.00148061		259784_AT	AT1G29450	auxin-responsive protein, putative	2.67133	0.000519784														266526_AT	AT2G16980	tetracycline transporter	-1.91856	9.34904e-06
252131_AT	AT3G50930	AAA-type ATPase family protein	2.10503	0.00037455		260058_AT	AT1G78100	F-box family protein	2.2149	1.51327e-05		259332_AT	AT3G03830	auxin-responsive protein, putative	2.66402	0.000506538														260840_AT	AT1G29050	similar to unknown protein [Arabidopsis thaliana] (TAIR:AT2G34070.1); similar to unnamed protein product [Vitis vinifera] (GB:CAO48076.1); contains InterPro domain Protein of unknown function DUF231, plant (InterPro:IPR004253)	-1.91489	1.23012e-05
254065_AT	AT4G25420	GA5 (GA REQUIRING 5); gibberellin 20-oxidase/ gibberellin 3-beta-dioxygenase	2.10439	0.0135402		251436_AT	AT3G59900	(ARGOS); unknown protein	2.21311	0.000492382		250200_AT	AT5G14130	peroxidase, putative	2.64639	1.98183e-05														256626_AT	AT3G20015	pepsin A	-1.91184	2.80976e-05
265668_AT	AT2G32020	GCN5-related N-acetyltransferase (GNAT) family protein	2.06831	0.00525414		254685_AT	AT4G13790	auxin-responsive protein, putative	2.21026	0.0106613		245108_AT	AT2G41510	ATCKX1/CKX1 (CYTOKININ OXIDASE/DEHYDROGENASE 1); cytokinin dehydrogenase	2.63427	1.19825e-05														248961_AT	AT5G45650	subtilase family protein	-1.89541	8.22418e-06
258399_AT	AT3G15540	IAA19 (indoleacetic acid-induced protein 19); transcription factor	2.03433	0.000469717		256576_AT	AT3G28210	PMZ; zinc ion binding	2.18706	0.0183069		247474_AT	AT5G62280	similar to unknown protein [Arabidopsis thaliana] (TAIR:AT2G45360.1); similar to unnamed protein product [Vitis vinifera] (GB:CAO49726.1); contains InterPro domain Protein of unknown function DUF1442 (InterPro:IPR009902)	2.61531	5.10243e-05														262516_AT	AT1G17190	ATGSTU26 (Arabidopsis thaliana Glutathione S-transferase (class tau) 26); glutathione transferase	-1.88581	2.27622e-06
253908_AT	AT4G27260	GH3.5/WES1; indole-3-acetic acid amido synthetase	2.02462	0.000210461		248163_AT	AT5G54510	DFL1/GH3.6 (DWARF IN LIGHT 1); indole-3-acetic acid amido synthetase	2.18315	8.98254e-06		266800_AT	AT2G22880	VQ motif-containing protein	2.60986	0.014026														259843_AT	AT1G73570	suppressor of lin-12-like protein-related / sel-1 protein-related	-1.87907	0.020668
258787_AT	AT3G11840	U-box domain-containing protein	2.01989	0.00690175		249306_AT	AT5G41400	zinc finger (C3HC4-type RING finger) family protein	2.15895	1.90174e-05		247869_AT	AT5G57520	ZFP2 (ZINC FINGER PROTEIN 2); nucleic acid binding / transcription factor/ zinc ion binding	2.60654	6.06888e-05														262608_AT	AT1G14120	2-oxoglutarate-dependent dioxygenase, putative	-1.85456	0.0415699
251336_AT	AT3G61190	BAP1 (BON ASSOCIATION PROTEIN 1)	1.99843	4.29408e-05		257026_AT	AT3G19200	similar to unknown protein [Arabidopsis thaliana] (TAIR:AT4G34420.1); similar to hypothetical protein [Vitis vinifera] (GB:CAN61148.1)	2.15667	0.00309695		251612_AT	AT3G57950	similar to unknown protein [Arabidopsis thaliana] (TAIR:AT2G42180.1); similar to hypothetical protein [Vitis vinifera] (GB:CAN83225.1); similar to unnamed protein product [Vitis vinifera] (GB:CAO23380.1)	2.59618	6.34528e-08														252534_AT	AT3G46130	MYB111 (myb domain protein 111); DNA binding / transcription factor	-1.85006	1.00339e-05
261892_AT	AT1G80840	WRKY40 (WRKY DNA-binding protein 40); transcription factor	1.97934	0.00105147		249383_AT	AT5G39860	PRE1 (PACLOBUTRAZOL RESISTANCE1); DNA binding / transcription factor	2.1003	0.00607531		266761_AT	AT2G47130	short-chain dehydrogenase/reductase (SDR) family protein	2.59309	0.000686312														252921_AT	AT4G39030	EDS5 (ENHANCED DISEASE SUSCEPTIBILITY 5); antiporter/ transporter	-1.83614	0.00344944
265856_AT	AT2G42430	LBD16 (ASYMMETRIC LEAVES2-LIKE18)	1.94402	0.00296113		262045_AT	AT1G80240	similar to unknown protein [Arabidopsis thaliana] (TAIR:AT5G25460.1); similar to unnamed protein product [Vitis vinifera] (GB:CAO44183.1); contains InterPro domain Protein of unknown function DUF642 (InterPro:IPR006946)	2.08325	1.68642e-06		254809_AT	AT4G12410	auxin-responsive family protein	2.5908	0.00013591														254056_AT	AT4G25250	invertase/pectin methylesterase inhibitor family protein	-1.80902	0.000202673
265841_AT	AT2G35710	glycogenin glucosyltransferase (glycogenin)-related	1.93625	0.000156915		247474_AT	AT5G62280	similar to unknown protein [Arabidopsis thaliana] (TAIR:AT2G45360.1); similar to unnamed protein product [Vitis vinifera] (GB:CAO49726.1); contains InterPro domain Protein of unknown function DUF1442 (InterPro:IPR009902)	2.08109	0.000261215		259735_AT	AT1G64405	unknown protein	2.58609	5.86593e-05														255450_AT	AT4G02850	phenazine biosynthesis PhzC/PhzF family protein	-1.79891	0.000994889
256442_AT	AT3G10930	similar to unknown protein [Arabidopsis thaliana] (TAIR:AT5G05300.1)	1.90605	5.77911e-05		263436_AT	AT2G28690	similar to unknown protein [Arabidopsis thaliana] (TAIR:AT5G59760.1); similar to unnamed protein product [Vitis vinifera] (GB:CAO21721.1); contains InterPro domain Protein of unknown function DUF1635 (InterPro:IPR012862)	2.07654	0.0172838		257386_AT	AT2G42440	LOB domain protein 17 / lateral organ boundaries domain protein 17 (LBD17)	2.56668	7.66341e-06														266419_AT	AT2G38760	ANNAT3 (ANNEXIN ARABIDOPSIS 3); calcium ion binding / calcium-dependent phospholipid binding	-1.7988	1.40137e-05
267028_AT	AT2G38470	WRKY33 (WRKY DNA-binding protein 33); transcription factor	1.87097	0.000154738		248278_AT	no_match	no_match	2.07259	0.000196632		259018_AT	AT3G07390	AIR12 (Auxin-Induced in Root cultures 12); extracellular matrix structural constituent	2.55827	0.00257758														262838_AT	AT1G14960	major latex protein-related / MLP-related	-1.79598	0.000135568
257919_AT	AT3G23250	AtMYB15/AtY19/MYB15 (myb domain protein 15); DNA binding / transcription factor	1.84806	0.000750608		266214_AT	AT2G06890	transposable element gene	2.04839	0.00148814		264479_AT	AT1G77280	protein kinase family protein	2.55142	7.80623e-05														248727_AT	AT5G47990	CYP705A5 (cytochrome P450, family 705, subfamily A, polypeptide 5); oxygen binding	-1.79398	7.92914e-05
249626_AT	AT5G37540	aspartyl protease family protein	1.83891	0.00117293		251017_AT	AT5G02760	protein phosphatase 2C family protein / PP2C family protein	2.01242	7.67527e-06		255695_AT	AT4G00080	UNE11 (unfertilized embryo sac 11); pectinesterase inhibitor	2.54966	3.71972e-06														247549_AT	AT5G61420	MYB28 (MYB DOMAIN PROTEIN 28); DNA binding / transcription factor	-1.784	9.60342e-06
245696_AT	AT5G04190	PKS4 (PHYTOCHROME KINASE SUBSTRATE 4)	1.83174	0.00530172		265420_S_AT	AT1G31880		2.00538	6.27372e-05		263360_AT	AT2G03830	unknown protein	2.51464	0.0102322														258598_AT	AT3G04410	transcription factor	-1.77295	0.0124486
263931_AT	AT2G36220	similar to unknown protein [Arabidopsis thaliana] (TAIR:AT3G52710.1); similar to unnamed protein product [Vitis vinifera] (GB:CAO15901.1)	1.81509	4.83017e-06		251246_AT	AT3G62100	IAA30 (indoleacetic acid-induced protein 30); transcription factor	1.99714	0.00555446		267337_AT	AT2G39980	transferase family protein	2.46263	0.000265715														245965_AT	AT5G19730	pectinesterase family protein	-1.7714	0.00238141
260744_AT	AT1G15010	similar to unknown protein [Arabidopsis thaliana] (TAIR:AT2G01300.1); similar to unnamed protein product [Vitis vinifera] (GB:CAO42242.1)	1.80337	2.90948e-07		258253_AT	AT3G26760	short-chain dehydrogenase/reductase (SDR) family protein	1.96721	1.51759e-05		261470_AT	AT1G28370	ATERF11/ERF11 (ERF domain protein 11); DNA binding / transcription factor/ transcription repressor	2.46029	4.56321e-05														253736_AT	AT4G28780	GDSL-motif lipase/hydrolase family protein	-1.76598	0.000163038
251377_AT	AT3G60650	unknown protein	1.797	0.000167062		265668_AT	AT2G32020	GCN5-related N-acetyltransferase (GNAT) family protein	1.94289	0.0073583		251017_AT	AT5G02760	protein phosphatase 2C family protein / PP2C family protein	2.45746	1.61596e-06														257272_AT	AT3G28130	nodulin MtN21 family protein	-1.76548	0.00194021
250327_AT	AT5G12050	similar to unnamed protein product [Vitis vinifera] (GB:CAO45643.1)	1.78543	5.89926e-05		263656_AT	AT1G04240	SHY2 (SHORT HYPOCOTYL 2); transcription factor	1.93001	1.4571e-07		261327_AT	AT1G44830	AP2 domain-containing transcription factor TINY, putative	2.43484	0.000520277														258851_AT	AT3G03190	ATGSTF11 (GLUTATHIONE S-TRANSFERASE F11); glutathione transferase	-1.76245	1.12776e-06
247474_AT	AT5G62280	similar to unknown protein [Arabidopsis thaliana] (TAIR:AT2G45360.1); similar to unnamed protein product [Vitis vinifera] (GB:CAO49726.1); contains InterPro domain Protein of unknown function DUF1442 (InterPro:IPR009902)	1.78153	0.00074283		245757_AT	AT1G35140	PHI-1 (PHOSPHATE-INDUCED 1)	1.92893	6.69867e-05		254300_AT	AT4G22780	ACR7 (ACT Domain Repeat 7)	2.37366	0.000170865														246142_AT	AT5G19970	similar to unnamed protein product [Vitis vinifera] (GB:CAO65601.1)	-1.75555	0.00205978
254685_AT	AT4G13790	auxin-responsive protein, putative	1.77007	0.0294594		265670_S_AT	AT2G32190		1.92494	0.0306134		262971_AT	AT1G75640	leucine-rich repeat family protein / protein kinase family protein	2.37322	0.000278442														252529_AT	AT3G46490	oxidoreductase, acting on paired donors, with incorporation or reduction of molecular oxygen, 2-oxoglutarate as one donor, and incorporation of one atom each of oxygen into both donors	-1.752	9.00223e-07
252765_AT	AT3G42800	similar to unknown protein [Arabidopsis thaliana] (TAIR:AT1G54200.1); similar to expressed protein [Olimarabidopsis pumila] (GB:ABA18092.1)	1.761	0.000109992		250327_AT	AT5G12050	similar to unnamed protein product [Vitis vinifera] (GB:CAO45643.1)	1.9245	3.38986e-05		252970_AT	AT4G38850	SAUR_AC1 (SMALL AUXIN UP RNA 1 FROM ARABIDOPSIS THALIANA ECOTYPE COLUMBIA)	2.37227	0.00195618														266418_AT	AT2G38750	ANNAT4 (ANNEXIN ARABIDOPSIS 4); calcium ion binding / calcium-dependent phospholipid binding	-1.7372	0.00023511
256743_AT	AT3G29370	similar to unknown protein [Arabidopsis thaliana] (TAIR:AT5G39240.1)	1.75884	0.012495		246401_AT	AT1G57560	AtMYB50 (myb domain protein 50); DNA binding / transcription factor	1.91438	0.000882034		247179_AT	AT5G65320	basic helix-loop-helix (bHLH) family protein	2.36409	0.000790109														249848_AT	AT5G23220	NIC3 (NICOTINAMIDASE 3); catalytic/ nicotinamidase	-1.72071	5.88416e-05
261476_AT	AT1G14480	protein binding	1.74572	0.000931683		247869_AT	AT5G57520	ZFP2 (ZINC FINGER PROTEIN 2); nucleic acid binding / transcription factor/ zinc ion binding	1.90274	0.000550338		259785_AT	AT1G29490	auxin-responsive family protein	2.36095	3.72765e-05														245262_AT	AT4G16563	aspartyl protease family protein	-1.71258	0.0243709
253255_AT	AT4G34760	auxin-responsive family protein	1.70908	6.182e-06		250509_AT	AT5G09970	CYP78A7 (cytochrome P450, family 78, subfamily A, polypeptide 7); oxygen binding	1.8978	0.000718456		262001_AT	AT1G33790	jacalin lectin family protein	2.34771	0.00179586														251713_AT	AT3G56080	dehydration-responsive protein-related	-1.7079	1.07654e-05
266611_AT	AT2G14960	GH3.1	1.7029	0.00866556		245075_AT	AT2G23180	CYP96A1 (cytochrome P450, family 96, subfamily A, polypeptide 1); oxygen binding	1.89504	1.32493e-06		245593_AT	AT4G14550	IAA14 (SOLITARY ROOT); transcription factor	2.32442	5.49748e-07														252784_AT	AT3G43040	transposable element gene	-1.70748	0.0023288
253179_AT	AT4G35200	carrier	1.69612	0.00929513		254300_AT	AT4G22780	ACR7 (ACT Domain Repeat 7)	1.89226	0.000795002		248253_AT	AT5G53290	CRF3 (CYTOKININ RESPONSE FACTOR 3); DNA binding / transcription factor	2.3193	0.00106592														262575_AT	AT1G15210	ATPDR7/PDR7 (PLEIOTROPIC DRUG RESISTANCE 7); ATPase, coupled to transmembrane movement of substances	-1.69983	0.000161793
263656_AT	AT1G04240	SHY2 (SHORT HYPOCOTYL 2); transcription factor	1.66295	4.81814e-07		266142_AT	AT2G39030	GCN5-related N-acetyltransferase (GNAT) family protein	1.88924	0.016292		259787_AT	AT1G29460	auxin-responsive protein, putative	2.3053	0.00025512														263133_AT	AT1G78450	SOUL heme-binding family protein	-1.69416	0.047655
254300_AT	AT4G22780	ACR7 (ACT Domain Repeat 7)	1.65834	0.00182698		266908_AT	AT2G34650	PID (PINOID); kinase	1.8843	0.000346501		266507_AT	AT2G47860	phototropic-responsive NPH3 family protein	2.28404	0.00160246														265894_AT	AT2G15050	LTP; lipid binding	-1.69254	2.19618e-05
246798_AT	AT5G26930	zinc finger (GATA type) family protein	1.63591	0.0128581		256024_AT	AT1G58340	ZF14; transporter	1.8581	1.93188e-05		254575_AT	AT4G19460	glycosyl transferase family 1 protein	2.27934	0.0017692														250216_AT	AT5G14090	similar to hypothetical protein [Vitis vinifera] (GB:CAN72196.1)	-1.68542	0.000420431
254809_AT	AT4G12410	auxin-responsive family protein	1.61805	0.00294418		253791_AT	AT4G28640	IAA11 (indoleacetic acid-induced protein 11); transcription factor	1.84747	0.00019885		260608_AT	AT2G43870	polygalacturonase, putative / pectinase, putative	2.26602	0.000339498														261407_AT	AT1G18810	phytochrome kinase substrate-related	-1.68035	0.0455668
247925_AT	AT5G57560	TCH4 (TOUCH 4); hydrolase, acting on glycosyl bonds / xyloglucan:xyloglucosyl transferase	1.61788	0.00692365		253207_AT	AT4G34770	auxin-responsive family protein	1.83794	0.000163537		261648_AT	AT1G27730	STZ (SALT TOLERANCE ZINC FINGER); nucleic acid binding / transcription factor/ zinc ion binding	2.25869	0.0140761														262162_AT	AT1G78020	senescence-associated protein-related	-1.67656	0.000773228
263379_AT	AT2G40140	CZF1/ZFAR1; transcription factor	1.57959	0.000309697		258541_AT	AT3G07000	DC1 domain-containing protein	1.83304	0.00615195		248282_AT	AT5G52900	similar to unnamed protein product [Vitis vinifera] (GB:CAO49548.1)	2.24362	2.65815e-07														256875_AT	AT3G26330	CYP71B37 (cytochrome P450, family 71, subfamily B, polypeptide 37); oxygen binding	-1.676	0.000373836
245276_AT	AT4G16780	ATHB-2 (ARABIDOPSIS THALIANA HOMEOBOX PROTEIN 2); DNA binding / transcription factor	1.57039	0.000653679		255788_AT	AT2G33310	IAA13 (indoleacetic acid-induced protein 13); transcription factor	1.82579	0.000234316		252204_AT	AT3G50340	similar to unknown protein [Arabidopsis thaliana] (TAIR:AT5G67020.1); similar to unknown protein [Oryza sativa (japonica cultivar-group)] (GB:BAD09363.1)	2.24152	6.83297e-06														249932_AT	AT5G22390	similar to unnamed protein product [Vitis vinifera] (GB:CAO48728.1)	-1.66845	0.00287717
251017_AT	AT5G02760	protein phosphatase 2C family protein / PP2C family protein	1.53324	5.94142e-05		253011_AT	AT4G37890	EDA40 (embryo sac development arrest 40); protein binding / ubiquitin-protein ligase/ zinc ion binding	1.82545	0.00106203		263653_AT	AT1G04310	ERS2 (ETHYLENE RESPONSE SENSOR 2); receptor	2.23898	8.63934e-05														254468_AT	AT4G20460	NAD-dependent epimerase/dehydratase family protein	-1.66396	0.0270961
254120_AT	AT4G24570	mitochondrial substrate carrier family protein	1.53316	1.98302e-05		246798_AT	AT5G26930	zinc finger (GATA type) family protein	1.8147	0.00761302		255788_AT	AT2G33310	IAA13 (indoleacetic acid-induced protein 13); transcription factor	2.2192	5.80954e-05														256751_AT	AT3G27170	CLC-B (chloride channel protein B); anion channel/ voltage-gated chloride channel	-1.6636	1.65034e-05
265276_AT	AT2G28400	similar to unknown protein [Arabidopsis thaliana] (TAIR:AT5G60680.1); similar to unnamed protein product [Vitis vinifera] (GB:CAO21845.1); contains InterPro domain Protein of unknown function DUF584 (InterPro:IPR007608)	1.51059	0.00104856		248316_AT	AT5G52670	heavy-metal-associated domain-containing protein	1.78717	0.00363543		251925_AT	AT3G54000	similar to unknown protein [Arabidopsis thaliana] (TAIR:AT5G59050.1); similar to unnamed protein product [Vitis vinifera] (GB:CAO15740.1); contains InterPro domain Uncharacterised conserved protein UCP022260 (InterPro:IPR016802)	2.18175	8.20006e-06														253629_AT	AT4G30450	glycine-rich protein	-1.66063	3.32812e-05
253180_AT	AT4G35210	carrier	1.5061	0.0128177		265279_AT	AT2G28460	protein binding / zinc ion binding	1.78495	0.000187719		265170_AT	AT1G23730	carbonic anhydrase, putative / carbonate dehydratase, putative	2.15626	6.54322e-05														250438_AT	AT5G10580	similar to unknown protein [Arabidopsis thaliana] (TAIR:AT4G31330.1); similar to hypothetical protein [Vitis vinifera] (GB:CAN79714.1); contains InterPro domain Protein of unknown function DUF599 (InterPro:IPR006747)	-1.66042	0.00999757
265420_S_AT	AT1G31880		1.47993	0.000527563		254459_AT	AT4G21200	ATGA2OX8 (GIBBERELLIN 2-OXIDASE 8); gibberellin 2-beta-dioxygenase	1.78494	0.00310555		253179_AT	AT4G35200	carrier	2.14464	0.00254147														247965_AT	AT5G56540	AGP14 (ARABINOGALACTAN PROTEIN 14)	-1.6512	2.30927e-05
260477_AT	AT1G11050	protein kinase family protein	1.47473	0.000763617		248539_AT	AT5G50130	short-chain dehydrogenase/reductase (SDR) family protein	1.78229	0.0389672		251160_AT	AT3G63240	endonuclease/exonuclease/phosphatase family protein	2.13107	0.000501484														254644_AT	AT4G18510	CLE2 (CLAVATA3/ESR-RELATED); receptor binding	-1.64853	0.00433325
247655_AT	AT5G59820	RHL41 (RESPONSIVE TO HIGH LIGHT 41); nucleic acid binding / transcription factor/ zinc ion binding	1.4598	0.00371244		254318_AT	AT4G22530	embryo-abundant protein-related	1.77857	0.00118917		258878_AT	AT3G03170	similar to hypothetical protein [Vitis vinifera] (GB:CAN71065.1); similar to unnamed protein product [Vitis vinifera] (GB:CAO22226.1)	2.12162	0.0029771														251524_AT	AT3G58990	aconitase C-terminal domain-containing protein	-1.63047	1.54746e-06
252965_AT	AT4G38860	auxin-responsive protein, putative	1.45894	3.14728e-05		255695_AT	AT4G00080	UNE11 (unfertilized embryo sac 11); pectinesterase inhibitor	1.7578	6.22934e-05		266737_AT	AT2G47140	short-chain dehydrogenase/reductase (SDR) family protein	2.12073	0.0015507														253667_AT	AT4G30170	peroxidase, putative	-1.62817	0.000552709
246401_AT	AT1G57560	AtMYB50 (myb domain protein 50); DNA binding / transcription factor	1.44341	0.0048264		254809_AT	AT4G12410	auxin-responsive family protein	1.75067	0.0018384		262912_AT	AT1G59740	proton-dependent oligopeptide transport (POT) family protein	2.117	0.000107298														250582_AT	AT5G07580	DNA binding / transcription factor	-1.6276	6.00879e-06
251745_AT	AT3G55980	zinc finger (CCCH-type) family protein	1.4373	0.00437945		263931_AT	AT2G36220	similar to unknown protein [Arabidopsis thaliana] (TAIR:AT3G52710.1); similar to unnamed protein product [Vitis vinifera] (GB:CAO15901.1)	1.72405	7.19195e-06		253155_AT	AT4G35720	similar to unknown protein [Arabidopsis thaliana] (TAIR:AT4G35690.1); similar to unnamed protein product [Vitis vinifera] (GB:CAO23717.1); contains InterPro domain Protein of unknown function DUF241, plant (InterPro:IPR004320)	2.11671	2.30274e-06														254430_AT	AT4G20820	FAD-binding domain-containing protein	-1.62003	0.00103955
258367_AT	AT3G14370	WAG2; kinase	1.41478	0.0107501		247255_AT	AT5G64780	similar to unknown protein [Arabidopsis thaliana] (TAIR:AT4G09830.1); similar to unnamed protein product [Vitis vinifera] (GB:CAO71731.1); similar to hypothetical protein [Vitis vinifera] (GB:CAN64859.1); contains InterPro domain Uncharacterised conserved protein UCP009193 (InterPro:IPR016549)	1.6682	0.000881728		266711_AT	AT2G46740	FAD-binding domain-containing protein	2.10843	1.23838e-06														253411_AT	AT4G32980	ATH1 (ARABIDOPSIS THALIANA HOMEOBOX GENE 1); transcription factor	-1.61359	0.00359287
251246_AT	AT3G62100	IAA30 (indoleacetic acid-induced protein 30); transcription factor	1.41469	0.0292299		261475_AT	AT1G14550	anionic peroxidase, putative	1.66721	0.00361227		253608_AT	AT4G30290	ATXTH19 (XYLOGLUCAN ENDOTRANSGLUCOSYLASE/HYDROLASE 19); hydrolase, acting on glycosyl bonds	2.09553	2.62791e-05														265305_AT	AT2G20340	tyrosine decarboxylase, putative	-1.61282	0.00172328
255028_AT	AT4G09890	similar to unknown protein [Arabidopsis thaliana] (TAIR:AT2G47480.1); similar to unknown [Populus trichocarpa] (GB:ABK92947.1)	1.41005	0.000112741		246000_AT	AT5G20820	auxin-responsive protein-related	1.66344	0.00225593		249939_AT	AT5G22430	similar to unknown protein [Arabidopsis thaliana] (TAIR:AT2G27385.1); similar to hypothetical protein [Vitis vinifera] (GB:CAN68427.1)	2.09016	0.00110601														248729_AT	AT5G48010	pentacyclic triterpene synthase, putative	-1.59664	0.000152473
266010_AT	AT2G37430	zinc finger (C2H2 type) family protein (ZAT11)	1.40657	5.9638e-05		251908_AT	AT3G53770	late embryogenesis abundant protein-related / LEA protein-related	1.64383	0.00522997		247177_AT	AT5G65300	unknown protein	2.08971	3.38927e-05														258252_AT	AT3G15720	glycoside hydrolase family 28 protein / polygalacturonase (pectinase) family protein	-1.59577	6.9458e-05
248799_AT	AT5G47230	ERF5 (ETHYLENE RESPONSIVE ELEMENT BINDING FACTOR 5); DNA binding / transcription activator/ transcription factor	1.40137	3.18329e-05		254784_AT	AT4G12720	AtNUDT7 (ARABIDOPSIS THALIANA NUDIX HYDROLASE HOMOLOG 7); hydrolase/ nucleoside-diphosphatase	1.62064	0.00126432		255538_AT	AT4G01680	MYB55 (myb domain protein 55); DNA binding / transcription factor	2.07203	0.00108731														257645_AT	AT3G25790	myb family transcription factor	-1.59556	0.00557931
249683_X_AT	AT5G36090	transposable element gene	1.38877	0.0240907		251423_AT	AT3G60550	CYCP3;2 (cyclin p3;2); cyclin-dependent protein kinase	1.61951	0.00188811		253618_AT	AT4G30420	nodulin MtN21 family protein	2.05044	4.87257e-05														251928_AT	AT3G53980	protease inhibitor/seed storage/lipid transfer protein (LTP) family protein	-1.59073	9.88084e-06
261645_AT	AT1G27790	transposable element gene	1.37553	0.0376041		261327_AT	AT1G44830	AP2 domain-containing transcription factor TINY, putative	1.60997	0.00637027		245336_AT	AT4G16515	unknown protein	2.04848	3.94843e-05														266066_AT	AT2G18800	xyloglucan:xyloglucosyl transferase, putative / xyloglucan endotransglycosylase, putative / endo-xyloglucan transferase, putative	-1.58822	7.65491e-06
258447_AT	AT3G22450	structural constituent of ribosome	1.36543	0.0114675		260198_AT	AT1G67635	similar to phosphatidylinositol 3- and 4-kinase family protein [Arabidopsis thaliana] (TAIR:AT1G27570.1); contains domain PTHR15245:SF11 (PTHR15245:SF11); contains domain PTHR15245 (PTHR15245)	1.6092	0.0205703		253915_AT	AT4G27280	calcium-binding EF hand family protein	2.04824	1.92838e-05														251169_AT	AT3G63210	MARD1 (MEDIATOR OF ABA-REGULATED DORMANCY 1)	-1.57385	7.95543e-05
253066_AT	AT4G37770	ACS8 (1-Amino-cyclopropane-1-carboxylate synthase 8)	1.35696	0.000568727		267357_AT	AT2G40000	similar to unknown protein [Arabidopsis thaliana] (TAIR:AT3G55840.1); similar to unnamed protein product [Vitis vinifera] (GB:CAO41329.1); contains InterPro domain Hs1pro-1, C-terminal (InterPro:IPR009743); contains InterPro domain Hs1pro-1, N-terminal (InterPro:IPR009869)	1.59668	0.0127272		250287_AT	AT5G13330	RAP2.6L (related to AP2 6L); DNA binding / transcription factor	2.04428	2.34545e-05														258293_AT	AT3G23430	PHO1 (PHOSPHATE 1)	-1.57191	0.0103475
247205_AT	AT5G64890	PROPEP2 (Elicitor peptide 2 precursor)	1.35165	0.000565973		247903_AT	AT5G57340	similar to hypothetical protein MtrDRAFT_AC155282g59v2 [Medicago truncatula] (GB:ABN08100.1)	1.59027	0.00258348		248548_AT	AT5G50300	xanthine/uracil/vitamin C permease family protein	2.0322	0.000619706														255549_AT	AT4G01950	ATGPAT3/GPAT3 (GLYCEROL-3-PHOSPHATE ACYLTRANSFERASE 3); acyltransferase	-1.56748	0.000120312
261470_AT	AT1G28370	ATERF11/ERF11 (ERF domain protein 11); DNA binding / transcription factor/ transcription repressor	1.34097	0.0027061		257951_AT	AT3G21700	GTP binding	1.58918	0.026382		260220_AT	AT1G74650	AtMYB31/AtY13 (myb domain protein 31); DNA binding / transcription factor	2.03151	3.88308e-05														256953_AT	AT3G29630	glycosyltransferase family protein	-1.56618	0.00224001
264866_AT	AT1G24140	matrixin family protein	1.34078	0.00147743		252646_AT	AT3G44610	protein kinase family protein	1.5809	0.0216355		253046_AT	AT4G37370	CYP81D8 (cytochrome P450, family 81, subfamily D, polypeptide 8); oxygen binding	2.02456	0.000205598														255127_AT	AT4G08300	nodulin MtN21 family protein	-1.56164	0.0019296
247252_AT	AT5G64770	similar to 80C09_10 [Brassica rapa subsp. pekinensis] (GB:AAZ41821.1)	1.33675	0.0275211		261476_AT	AT1G14480	protein binding	1.5727	0.00179341		250012_X_AT	AT5G18060	auxin-responsive protein, putative	2.02164	0.00332391														257952_AT	AT3G21770	peroxidase 30 (PER30) (P30) (PRXR9)	-1.55845	3.87476e-05
255753_AT	AT1G18570	MYB51 (MYB DOMAIN PROTEIN 51); DNA binding / transcription factor	1.33631	0.023815		246992_AT	AT5G67430	GCN5-related N-acetyltransferase (GNAT) family protein	1.55464	0.000957893		261892_AT	AT1G80840	WRKY40 (WRKY DNA-binding protein 40); transcription factor	2.0015	0.000979259														258003_AT	AT3G29030	ATEXPA5 (ARABIDOPSIS THALIANA EXPANSIN A5)	-1.54457	8.68679e-06
267623_AT	AT2G39650	similar to unknown protein [Arabidopsis thaliana] (TAIR:AT4G14620.1); similar to unnamed protein product [Vitis vinifera] (GB:CAO69213.1); contains InterPro domain Protein of unknown function DUF506, plant (InterPro:IPR006502)	1.32795	0.0015729		250443_AT	AT5G10520	RBK1 (ROP BINDING PROTEIN KINASES 1); kinase	1.53303	0.000180245		264775_AT	AT1G22880	ATCEL5/ATGH9B4 (ARABIDOPSIS THALIANA GLYCOSYL HYDROLASE 9B4); hydrolase, hydrolyzing O-glycosyl compounds	1.99865	2.50864e-05														247945_AT	AT5G57150	basic helix-loop-helix (bHLH) family protein	-1.54371	2.06506e-05
261443_AT	AT1G28480	GRX480; thiol-disulfide exchange intermediate	1.32336	0.00382366		256190_AT	AT1G30100	NCED5 (NINE-CIS-EPOXYCAROTENOID DIOXYGENASE 5)	1.51697	0.00367449		256010_AT	AT1G19220	ARF19 (AUXIN RESPONSE FACTOR 11); transcription factor	1.98737	0.000360827														253172_AT	AT4G35060	heavy-metal-associated domain-containing protein / copper chaperone (CCH)-related	-1.53298	3.47457e-06
261717_AT	AT1G18400	BEE1 (BR ENHANCED EXPRESSION 1); transcription factor	1.3219	0.000169329		249361_AT	AT5G40540	protein kinase, putative	1.51434	0.000399643		245947_AT	AT5G19530	ACL5 (ACAULIS 5)	1.98454	2.3234e-06														256008_S_AT	AT1G34040		-1.52766	5.37017e-05
257751_AT	AT3G18690	MKS1 (MAP KINASE SUBSTRATE 1)	1.32046	0.00554593		265272_AT	AT2G28350	ARF10 (AUXIN RESPONSE FACTOR 10); miRNA binding / transcription factor	1.50715	0.00192108		251358_AT	AT3G61160	shaggy-related protein kinase beta / ASK-beta (ASK2)	1.98019	0.00235532														266175_AT	AT2G02450	ANAC034/ANAC035 (Arabidopsis NAC domain containing protein 34, Arabidopsis NAC domain containing protein 35); transcription factor	-1.51681	0.000214055
245504_AT	AT4G15660	glutaredoxin family protein	1.32007	0.0282106		261847_AT	AT1G11560	OST3/OST6 family protein	1.50334	0.0171227		245038_AT	AT2G26560	PLP2 (PHOSPHOLIPASE A 2A); nutrient reservoir	1.97428	0.012805														257500_S_AT	AT1G73300		-1.5167	0.00313904
257026_AT	AT3G19200	similar to unknown protein [Arabidopsis thaliana] (TAIR:AT4G34420.1); similar to hypothetical protein [Vitis vinifera] (GB:CAN61148.1)	1.30401	0.0364915		255064_AT	AT4G08950	phosphate-responsive protein, putative (EXO)	1.49609	5.88776e-06		252681_AT	AT3G44350	ANAC061 (Arabidopsis NAC domain containing protein 61); transcription factor	1.97277	0.00254293														256788_AT	AT3G13730	CYP90D1 (CYTOCHROME P450, FAMILY 90, SUBFAMILY D, POLYPEPTIDE 1); oxidoreductase, acting on paired donors, with incorporation or reduction of molecular oxygen, NADH or NADPH as one donor, and incorporation of one atom of oxygen / oxygen binding	-1.5106	0.000549151
257467_AT	AT1G31320	LBD4 (LOB DOMAIN-CONTAINING PROTEIN 4)	1.30115	0.00227409		249109_AT	AT5G43700	ATAUX2-11 (indoleacetic acid-induced protein 4); transcription factor	1.48715	5.9415e-06		257049_AT	AT3G15250	similar to unknown protein [Arabidopsis thaliana] (TAIR:AT1G53163.1)	1.95884	0.0171103														255578_AT	AT4G01450	nodulin MtN21 family protein	-1.50521	2.12605e-05
258422_AT	AT3G16710	pentatricopeptide (PPR) repeat-containing protein	1.27109	0.0099214		259445_AT	AT1G02400	ATGA2OX6/DTA1 (GIBBERELLIN 2-OXIDASE 6); gibberellin 2-beta-dioxygenase	1.48658	2.3311e-05		253103_AT	AT4G36110	auxin-responsive protein, putative	1.95739	7.77078e-05														248022_AT	AT5G56510	APUM12 (ARABIDOPSIS PUMILIO 12); RNA binding	-1.49552	0.00820205
253207_AT	AT4G34770	auxin-responsive family protein	1.26997	0.00188147		266507_AT	AT2G47860	phototropic-responsive NPH3 family protein	1.4828	0.0167818		248539_AT	AT5G50130	short-chain dehydrogenase/reductase (SDR) family protein	1.95331	0.0268704														255773_AT	AT1G18590	sulfotransferase family protein	-1.48985	7.67081e-06
245119_AT	AT2G41640	similar to unknown protein [Arabidopsis thaliana] (TAIR:AT3G57380.1); similar to glycosyltransferase [Medicago truncatula] (GB:CAI30145.1); contains InterPro domain Protein of unknown function DUF563 (InterPro:IPR007657)	1.26061	0.00216766		260805_AT	AT1G78320	ATGSTU23 (Arabidopsis thaliana Glutathione S-transferase (class tau) 23); glutathione transferase	1.48068	0.00570728		256799_AT	AT3G18560	similar to unknown protein [Arabidopsis thaliana] (TAIR:AT1G49000.1); similar to unnamed protein product [Vitis vinifera] (GB:CAO68009.1)	1.94906	3.76863e-05														248728_AT	AT5G48000	CYP708A2 (cytochrome P450, family 708, subfamily A, polypeptide 2); oxygen binding	-1.48946	0.000322405
257840_AT	AT3G25250	AGC2-1 (OXIDATIVE SIGNAL-INDUCIBLE1); kinase	1.24956	2.17763e-05		265144_AT	AT1G51170	protein kinase family protein	1.47278	0.00184417		258769_AT	AT3G10870	hydrolase, alpha/beta fold family protein	1.94511	5.14232e-05														259632_AT	AT1G56430	nicotianamine synthase, putative	-1.48641	0.0377545
250153_AT	AT5G15130	WRKY72 (WRKY DNA-binding protein 72); transcription factor	1.24291	0.020706		260494_AT	AT2G41820	leucine-rich repeat transmembrane protein kinase, putative	1.47204	4.03099e-05		245158_AT	AT2G33130	RALFL18 (RALF-LIKE 18)	1.92926	2.79603e-05														259878_AT	AT1G76790	O-methyltransferase family 2 protein	-1.48611	1.45834e-07
247125_AT	AT5G66070	zinc finger (C3HC4-type RING finger) family protein	1.23051	0.0181246		266737_AT	AT2G47140	short-chain dehydrogenase/reductase (SDR) family protein	1.45807	0.0124504		258764_AT	AT3G10720	pectinesterase, putative	1.92766	0.000362316														251254_AT	AT3G62270	anion exchange family protein	-1.48395	9.70502e-05
262488_AT	AT1G21830	similar to unnamed protein product [Vitis vinifera] (GB:CAO61865.1)	1.22226	0.00341785		251709_AT	AT3G56380	ARR17 (response regulator 17); transcription regulator/ two-component response regulator	1.45756	0.0489932		247554_AT	AT5G61010	ATEXO70E2 (EXOCYST SUBUNIT EXO70 FAMILY PROTEIN E2); protein binding	1.89947	0.0372784														246403_AT	AT1G57590	carboxylesterase	-1.47953	0.000123925
249928_AT	AT5G22250	CCR4-NOT transcription complex protein, putative	1.20932	0.000399562		265072_AT	AT1G55580	LAS (LATERAL SUPPRESSOR); transcription factor	1.44841	0.0115062		250327_AT	AT5G12050	similar to unnamed protein product [Vitis vinifera] (GB:CAO45643.1)	1.88958	3.88409e-05														255298_AT	AT4G04840	methionine sulfoxide reductase domain-containing protein / SeIR domain-containing protein	-1.47508	4.05185e-05
246000_AT	AT5G20820	auxin-responsive protein-related	1.20703	0.0129187		265725_AT	AT2G32030	GCN5-related N-acetyltransferase (GNAT) family protein	1.44759	0.00221146		263890_AT	AT2G37030	auxin-responsive family protein	1.88912	0.000113144														254931_AT	AT4G11460	protein kinase family protein	-1.47477	3.41369e-05
257644_AT	AT3G25780	AOC3 (ALLENE OXIDE CYCLASE 3)	1.20306	0.0196321		248509_AT	AT5G50335	unknown protein	1.4429	0.000141626		248118_AT	AT5G55050	GDSL-motif lipase/hydrolase family protein	1.88701	0.0148542														259348_AT	AT3G03770	leucine-rich repeat transmembrane protein kinase, putative	-1.47151	0.00133662
247159_AT	AT5G65800	ACS5 (ACC SYNTHASE 5); 1-aminocyclopropane-1-carboxylate synthase	1.20183	0.0147851		264511_AT	AT1G09350	ATGOLS3 (ARABIDOPSIS THALIANA GALACTINOL SYNTHASE 3); transferase, transferring glycosyl groups / transferase, transferring hexosyl groups	1.44127	0.00309171		247023_AT	AT5G67060	HEC1 (HECATE 1); transcription factor	1.87365	2.18081e-05														264240_AT	AT1G54820	protein kinase family protein	-1.4701	0.00010954
259445_AT	AT1G02400	ATGA2OX6/DTA1 (GIBBERELLIN 2-OXIDASE 6); gibberellin 2-beta-dioxygenase	1.19561	0.000115504		254761_AT	AT4G13195	CLE44 (CLAVATA3/ESR-RELATED 44)	1.43605	7.10703e-05		254318_AT	AT4G22530	embryo-abundant protein-related	1.86626	0.000874484														258362_AT	AT3G14280	similar to hypothetical protein [Vitis vinifera] (GB:CAN62135.1)	-1.46264	0.013067
248371_AT	AT5G51810	AT2353/ATGA20OX2/GA20OX2 (GIBBERELLIN 20 OXIDASE 2); gibberellin 20-oxidase	1.19053	0.00542701		245336_AT	AT4G16515	unknown protein	1.42244	0.000520572		263931_AT	AT2G36220	similar to unknown protein [Arabidopsis thaliana] (TAIR:AT3G52710.1); similar to unnamed protein product [Vitis vinifera] (GB:CAO15901.1)	1.86086	3.97979e-06														254518_AT	AT4G19910	Toll-Interleukin-Resistance (TIR) domain-containing protein	-1.4555	0.0390866
261327_AT	AT1G44830	AP2 domain-containing transcription factor TINY, putative	1.17431	0.0287511		250449_AT	AT5G10830	embryo-abundant protein-related	1.41358	0.00262218		254761_AT	AT4G13195	CLE44 (CLAVATA3/ESR-RELATED 44)	1.85807	1.03422e-05														263318_AT	AT2G24762	ATGDU4 (ARABIDOPSIS THALIANA GLUTAMINE DUMPER 4)	-1.4494	0.000113177
256584_AT	AT3G28750	similar to unknown protein [Arabidopsis thaliana] (TAIR:AT5G39880.1)	1.17057	0.0443622		256334_AT	AT1G72125	transporter	1.40685	0.0071854		256981_AT	AT3G13380	BRL3 (BRI1-LIKE 3); protein binding / protein kinase	1.85608	2.22481e-05														260453_S_AT	AT1G72510		-1.4391	3.01467e-05
259866_AT	AT1G76640	calmodulin-related protein, putative	1.16626	0.00787045		257642_AT	AT3G25710	basic helix-loop-helix (bHLH) family protein	1.39522	0.000354226		251144_AT	AT5G01210	transferase family protein	1.85188	3.36916e-06														246522_AT	AT5G15830	ATBZIP3 (ARABIDOPSIS THALIANA BASIC LEUCINE-ZIPPER 3); DNA binding / transcription factor	-1.4385	0.00216979
263002_AT	AT1G54200	similar to unknown protein [Arabidopsis thaliana] (TAIR:AT3G13980.1); similar to unnamed protein product [Vitis vinifera] (GB:CAO45643.1)	1.16025	2.03539e-05		255074_AT	AT4G09100	zinc finger (C3HC4-type RING finger) family protein	1.38437	0.00102385		253779_AT	AT4G28490	HAESA (RECEPTOR-LIKE PROTEIN KINASE 5); ATP binding / kinase/ protein serine/threonine kinase	1.84158	0.000107748														247486_AT	AT5G62140	similar to unknown [Populus trichocarpa] (GB:ABK94834.1)	-1.43456	0.000956019
246270_AT	AT4G36500	similar to unknown protein [Arabidopsis thaliana] (TAIR:AT2G18210.1); similar to hypothetical protein [Thellungiella halophila] (GB:ABB45855.1)	1.15521	0.000383841		247949_AT	AT5G57220	CYP81F2 (cytochrome P450, family 81, subfamily F, polypeptide 2); oxygen binding	1.37868	0.0189923		265723_AT	AT2G32140	transmembrane receptor	1.83556	0.0159737														265121_AT	AT1G62560	flavin-containing monooxygenase family protein / FMO family protein	-1.43117	0.00177829
265877_AT	AT2G42380	bZIP transcription factor family protein	1.15428	0.00569912		262912_AT	AT1G59740	proton-dependent oligopeptide transport (POT) family protein	1.37863	0.00188203		254926_AT	AT4G11280	ACS6 (1-AMINOCYCLOPROPANE-1-CARBOXYLIC ACID (ACC) SYNTHASE 6)	1.83524	0.000855528														264346_AT	AT1G12010	1-aminocyclopropane-1-carboxylate oxidase, putative / ACC oxidase, putative	-1.40913	0.00116325
250907_AT	AT5G03670	similar to unknown protein [Arabidopsis thaliana] (TAIR:AT2G36420.1); similar to unnamed protein product [Vitis vinifera] (GB:CAO15955.1)	1.153	0.0175997		262311_AT	no_match	no_match	1.37167	0.020681		249306_AT	AT5G41400	zinc finger (C3HC4-type RING finger) family protein	1.83304	6.42095e-05														245524_AT	AT4G15920	nodulin MtN3 family protein	-1.40374	0.00433003
263890_AT	AT2G37030	auxin-responsive family protein	1.14698	0.00298823		247177_AT	AT5G65300	unknown protein	1.36452	0.000682491		250277_AT	AT5G12940	leucine-rich repeat family protein	1.82625	4.28677e-07														245550_AT	AT4G15330	CYP705A1 (cytochrome P450, family 705, subfamily A, polypeptide 1); oxygen binding	-1.39868	0.00207341
250509_AT	AT5G09970	CYP78A7 (cytochrome P450, family 78, subfamily A, polypeptide 7); oxygen binding	1.13898	0.0133966		245041_AT	AT2G26530	AR781	1.36431	4.97664e-06		259445_AT	AT1G02400	ATGA2OX6/DTA1 (GIBBERELLIN 2-OXIDASE 6); gibberellin 2-beta-dioxygenase	1.81397	5.09111e-06														252594_AT	AT3G45680	proton-dependent oligopeptide transport (POT) family protein	-1.39052	0.00882483
247177_AT	AT5G65300	unknown protein	1.13617	0.00216256		253628_AT	AT4G30280	ATXTH18/XTH18 (XYLOGLUCAN ENDOTRANSGLUCOSYLASE/HYDROLASE 18); hydrolase, acting on glycosyl bonds	1.35629	9.83347e-05		264788_AT	AT2G17880	DNAJ heat shock protein, putative	1.81156	0.0146438														255899_AT	AT1G17970	zinc finger (C3HC4-type RING finger) family protein	-1.3898	0.0401981
257642_AT	AT3G25710	basic helix-loop-helix (bHLH) family protein	1.13176	0.00139119		252131_AT	AT3G50930	AAA-type ATPase family protein	1.35231	0.00571763		253047_AT	AT4G37295	unknown protein	1.78983	0.000196615														249435_AT	AT5G39970	catalytic	-1.38724	0.015507
259466_AT	AT1G19050	ARR7 (RESPONSE REGULATOR 7); transcription regulator/ two-component response regulator	1.129	5.737e-05		256010_AT	AT1G19220	ARF19 (AUXIN RESPONSE FACTOR 11); transcription factor	1.34605	0.00413661		255824_AT	AT2G40530	unknown protein	1.78268	0.00654826														249203_AT	AT5G42590	CYP71A16 (cytochrome P450, family 71, subfamily A, polypeptide 16); oxygen binding	-1.37617	0.0161132
246949_AT	AT5G25140	CYP71B13 (cytochrome P450, family 71, subfamily B, polypeptide 13); oxygen binding	1.12081	0.0191706		253180_AT	AT4G35210	carrier	1.33879	0.022121		259773_AT	AT1G29500	auxin-responsive protein, putative	1.77916	0.000174442														247116_AT	AT5G65970	MLO10 (MILDEW RESISTANCE LOCUS O 10); calmodulin binding	-1.36571	0.00239424
260420_AT	AT1G69610	structural constituent of ribosome	1.11451	0.0380429		246932_AT	AT5G25190	ethylene-responsive element-binding protein, putative	1.33294	0.000362923		249125_AT	AT5G43450	2-oxoglutarate-dependent dioxygenase, putative	1.77849	0.00342425														262793_AT	AT1G13110	CYP71B7 (cytochrome P450, family 71, subfamily B, polypeptide 7); oxygen binding	-1.36372	8.31878e-05
247255_AT	AT5G64780	similar to unknown protein [Arabidopsis thaliana] (TAIR:AT4G09830.1); similar to unnamed protein product [Vitis vinifera] (GB:CAO71731.1); similar to hypothetical protein [Vitis vinifera] (GB:CAN64859.1); contains InterPro domain Uncharacterised conserved protein UCP009193 (InterPro:IPR016549)	1.1087	0.00944525		254401_AT	AT4G21300	pentatricopeptide (PPR) repeat-containing protein	1.32805	0.0156534		252988_AT	AT4G38410	dehydrin, putative	1.77415	0.0010673														262590_AT	AT1G15100	RHA2A (RING-H2 finger A2A); protein binding / zinc ion binding	-1.36339	0.0097954
263837_AT	AT2G04500	DC1 domain-containing protein	1.10478	0.00896851		265817_AT	AT2G18050	HIS1-3 (HISTONE H1-3); DNA binding	1.32406	0.042461		264100_AT	AT1G78970	LUP1 (LUPEOL SYNTHASE 1); lupeol synthase	1.76765	0.000226143														246933_AT	AT5G25160	ZFP3 (ZINC FINGER PROTEIN 3); nucleic acid binding / transcription factor/ zinc ion binding	-1.36156	0.00997466
256877_AT	AT3G26470	similar to ADR1-L1 (ADR1-LIKE 1), ATP binding / protein binding [Arabidopsis thaliana] (TAIR:AT4G33300.2); similar to ADR1-L1 (ADR1-LIKE 1), ATP binding / protein binding [Arabidopsis thaliana] (TAIR:AT4G33300.1); similar to unnamed protein product [Vitis vinifera] (GB:CAO61278.1); contains InterPro domain Disease resistance, plant (InterPro:IPR014011)	1.10078	0.0115123		246562_AT	AT5G15580	LNG1 (LONGIFOLIA1)	1.3168	0.000470842		260058_AT	AT1G78100	F-box family protein	1.76681	8.11773e-05														252870_AT	AT4G39940	AKN2 (APS-KINASE 2); ATP binding / kinase/ transferase, transferring phosphorus-containing groups	-1.34929	2.67776e-05
260327_AT	AT1G63840	zinc finger (C3HC4-type RING finger) family protein	1.10071	0.00127595		262263_AT	AT1G70940	PIN3 (PIN-FORMED 3); auxin:hydrogen symporter/ transporter	1.31345	0.000132521		266142_AT	AT2G39030	GCN5-related N-acetyltransferase (GNAT) family protein	1.75863	0.0225363														261924_AT	AT1G22550	proton-dependent oligopeptide transport (POT) family protein	-1.34912	0.000146422
260135_AT	AT1G66400	calmodulin-related protein, putative	1.09403	0.00398516		261450_S_AT	AT1G21110		1.31182	0.0443783		245696_AT	AT5G04190	PKS4 (PHYTOCHROME KINASE SUBSTRATE 4)	1.74988	0.00678912														261907_AT	AT1G65060	4CL3 (4-coumarate:CoA ligase 3); 4-coumarate-CoA ligase	-1.34845	0.0035096
266447_AT	AT2G43290	MSS3 (MULTICOPY SUPPRESSORS OF SNF4 DEFICIENCY IN YEAST 3); calcium ion binding	1.08224	0.00560506		256108_AT	AT1G16940	F-box family protein	1.31168	0.0356792		257506_AT	AT1G29440	auxin-responsive family protein	1.74284	0.00102291														256145_AT	AT1G48750	protease inhibitor/seed storage/lipid transfer protein (LTP) family protein	-1.3475	4.88412e-06
248964_AT	AT5G45340	CYP707A3 (cytochrome P450, family 707, subfamily A, polypeptide 3); oxygen binding	1.08	9.84473e-05		264866_AT	AT1G24140	matrixin family protein	1.30247	0.00176673		255413_AT	AT4G03140	oxidoreductase	1.74024	9.56852e-05														265766_AT	AT2G48080	oxidoreductase, 2OG-Fe(II) oxygenase family protein	-1.34475	0.0100144
253791_AT	AT4G28640	IAA11 (indoleacetic acid-induced protein 11); transcription factor	1.07344	0.00599139		255028_AT	AT4G09890	similar to unknown protein [Arabidopsis thaliana] (TAIR:AT2G47480.1); similar to unknown [Populus trichocarpa] (GB:ABK92947.1)	1.30149	0.000198841		256073_AT	AT1G18100	E12A11; phosphatidylethanolamine binding	1.73434	0.0334827														266561_AT	AT2G23960	defense-related protein, putative	-1.34417	0.0355988
247213_AT	AT5G64900	ATPEP1/PROPEP1 (Elicitor peptide 1 precursor)	1.07158	4.12089e-05		259845_AT	AT1G73590	PIN1 (PIN-FORMED 1); transporter	1.29603	0.00195577		267250_AT	AT2G23060	GCN5-related N-acetyltransferase (GNAT) family protein	1.70955	0.0199308														245078_AT	AT2G23340	AP2 domain-containing transcription factor, putative	-1.34036	0.000549104
259479_AT	AT1G19020	similar to unknown protein [Arabidopsis thaliana] (TAIR:AT3G48180.1); similar to unnamed protein product [Vitis vinifera] (GB:CAO40966.1)	1.07082	0.0238743		256030_AT	AT1G34110	leucine-rich repeat transmembrane protein kinase, putative	1.29267	0.000440743		267372_AT	AT2G26290	ARSK1 (ROOT-SPECIFIC KINASE 1); kinase	1.70369	0.0105555														254385_S_AT	AT4G21830		-1.33821	0.000677027
246562_AT	AT5G15580	LNG1 (LONGIFOLIA1)	1.06578	0.00182923		258631_AT	AT3G07970	polygalacturonase, putative / pectinase, putative	1.28176	0.0441445		259783_AT	AT1G29510	SAUR68 (SMALL AUXIN UPREGULATED 68)	1.70319	0.00159341														256601_S_AT	AT3G28290		-1.33406	8.19285e-05
249109_AT	AT5G43700	ATAUX2-11 (indoleacetic acid-induced protein 4); transcription factor	1.06336	7.41162e-05		254120_AT	AT4G24570	mitochondrial substrate carrier family protein	1.27994	7.55982e-05		257481_AT	AT1G08430	ALMT1/ATALMT1 (AL-ACTIVATED MALATE TRANSPORTER 1); malate transmembrane transporter/	1.69878	0.000481309														255438_AT	AT4G03070	AOP1 (2-oxoglutarate?dependent dioxygenase 1.1); oxidoreductase, acting on paired donors, with incorporation or reduction of molecular oxygen, 2-oxoglutarate as one donor, and incorporation of one atom each of oxygen into both donors	-1.33382	0.0454234
267252_AT	no_match	no_match	1.06162	0.0457695		267028_AT	AT2G38470	WRKY33 (WRKY DNA-binding protein 33); transcription factor	1.25716	0.00212548		253207_AT	AT4G34770	auxin-responsive family protein	1.69871	0.000283263														259758_S_AT	AT1G77530		-1.32973	0.00157577
258907_AT	AT3G06370	NHX4 (sodium proton exchanger 4); sodium:hydrogen antiporter	1.0566	0.0019112		257975_AT	AT3G20830	protein kinase family protein	1.25628	0.0055218		247352_AT	AT5G63650	SNRK2-5/SNRK2.5/SRK2H (SNF1-RELATED PROTEIN KINASE 2.5); kinase	1.69855	3.04003e-05														266162_AT	no_match	no_match	-1.32614	0.00170198
247625_AT	AT5G60200	Dof-type zinc finger domain-containing protein	1.05438	0.00346831		245209_AT	AT5G12340	similar to unknown protein [Arabidopsis thaliana] (TAIR:AT1G28190.1); similar to unnamed protein product [Vitis vinifera] (GB:CAO16848.1)	1.25203	0.00475021		261957_AT	AT1G64660	ATMGL; catalytic/ methionine gamma-lyase	1.69587	0.0068205														250741_AT	AT5G05790	myb family transcription factor	-1.32489	0.00197699
254158_AT	AT4G24380	hydrolase, acting on ester bonds	1.05181	0.000213413		251575_AT	AT3G58120	bZIP transcription factor family protein	1.25076	0.000136883		256621_AT	AT3G24450	copper-binding family protein	1.69196	6.53039e-05														253684_AT	AT4G29690	type I phosphodiesterase/nucleotide pyrophosphatase family protein	-1.32289	0.00622296
259104_AT	AT3G02170	LNG2 (LONGIFOLIA2)	1.04819	0.000734926		263465_AT	AT2G31940	oxidoreductase/ transition metal ion binding	1.24899	0.0375085		265856_AT	AT2G42430	LBD16 (ASYMMETRIC LEAVES2-LIKE18)	1.68388	0.00661831														266330_AT	AT2G01530	MLP329 (MLP-LIKE PROTEIN 329)	-1.3227	0.000843838
260053_AT	AT1G78120	tetratricopeptide repeat (TPR)-containing protein	1.04819	0.000107223		255753_AT	AT1G18570	MYB51 (MYB DOMAIN PROTEIN 51); DNA binding / transcription factor	1.24754	0.031805		253791_AT	AT4G28640	IAA11 (indoleacetic acid-induced protein 11); transcription factor	1.68157	0.000380374														256774_AT	AT3G13760	DC1 domain-containing protein	-1.32126	0.037246
251321_AT	AT3G61460	BRH1 (BRASSINOSTEROID-RESPONSIVE RING-H2); protein binding / zinc ion binding	1.04086	0.000113083		255959_AT	AT1G21980	ATPIP5K1 (ARABIDOPSIS THALIANA 1-PHOSPHATIDYLINOSITOL-4-PHOSPHATE 5-KINASE 1); 1-phosphatidylinositol-4-phosphate 5-kinase	1.24697	0.000506964		261367_AT	AT1G53080	legume lectin family protein	1.67911	0.000313784														246781_AT	AT5G27350	SFP1; carbohydrate transmembrane transporter/ sugar:hydrogen ion symporter	-1.31819	0.00374033
264151_AT	AT1G02070	similar to zinc ion binding [Arabidopsis thaliana] (TAIR:AT3G60520.1); similar to unknown [Populus trichocarpa] (GB:ABK95332.1)	1.03298	0.0294559		251839_AT	AT3G54950	PLA IIIA/PLP7 (Patatin-like protein 7)	1.23761	0.0117715		256030_AT	AT1G34110	leucine-rich repeat transmembrane protein kinase, putative	1.67899	7.02522e-05														260092_AT	AT1G73280	SCPL3 (serine carboxypeptidase-like 3); serine carboxypeptidase	-1.31751	8.91598e-05
254784_AT	AT4G12720	AtNUDT7 (ARABIDOPSIS THALIANA NUDIX HYDROLASE HOMOLOG 7); hydrolase/ nucleoside-diphosphatase	1.02958	0.0155451		260226_AT	AT1G74660	MIF1 (MINI ZINC FINGER 1); DNA binding / transcription factor	1.231	0.0064052		249983_AT	AT5G18470	curculin-like (mannose-binding) lectin family protein	1.66755	0.0349159														252397_AT	AT3G47980	integral membrane HPP family protein	-1.31233	0.0037902
252278_AT	AT3G49530	ANAC062 (Arabidopsis NAC domain containing protein 62); transcription factor	1.02629	0.00559893		259104_AT	AT3G02170	LNG2 (LONGIFOLIA2)	1.23013	0.000250128		253617_AT	AT4G30410	transcription factor	1.66034	0.000450803														245346_AT	AT4G17090	CT-BMY (BETA-AMYLASE 3, BETA-AMYLASE 8); beta-amylase	-1.31029	0.0323377
248163_AT	AT5G54510	DFL1/GH3.6 (DWARF IN LIGHT 1); indole-3-acetic acid amido synthetase	1.0228	0.00184012		247023_AT	AT5G67060	HEC1 (HECATE 1); transcription factor	1.22943	0.000446804		253180_AT	AT4G35210	carrier	1.65738	0.00791187														266493_AT	AT2G07030	transposable element gene	-1.30836	0.023605
245075_AT	AT2G23180	CYP96A1 (cytochrome P450, family 96, subfamily A, polypeptide 1); oxygen binding	1.01863	0.000145178		252963_AT	AT4G38820	unknown protein	1.22849	0.00631674		256340_AT	AT1G72070	DNAJ heat shock N-terminal domain-containing protein	1.65565	0.0157488														247406_AT	AT5G62920	ARR6 (RESPONSE REGULATOR 6); transcription regulator/ two-component response regulator	-1.30696	0.00460175
258021_AT	AT3G19380	U-box domain-containing protein	1.01661	0.0165651		259262_AT	AT3G01020	ATISU2/ISU2 (IscU-like 2); structural molecule	1.21673	0.000129757		258618_AT	AT3G02885	GASA5 (GAST1 PROTEIN HOMOLOG 5)	1.65422	0.000167806														267202_S_AT	AT2G31020		-1.29901	0.00194561
251436_AT	AT3G59900	(ARGOS); unknown protein	1.01372	0.0343212		252563_AT	AT3G45970	ATEXLA1 (ARABIDOPSIS THALIANA EXPANSIN-LIKE A1)	1.21635	0.00905079		262448_AT	AT1G49450	transducin family protein / WD-40 repeat family protein	1.64681	2.32305e-05														245737_AT	AT1G44160	DNAJ chaperone C-terminal domain-containing protein	-1.29852	0.022045
245209_AT	AT5G12340	similar to unknown protein [Arabidopsis thaliana] (TAIR:AT1G28190.1); similar to unnamed protein product [Vitis vinifera] (GB:CAO16848.1)	1.00992	0.014426		252681_AT	AT3G44350	ANAC061 (Arabidopsis NAC domain containing protein 61); transcription factor	1.20644	0.0304503		259790_S_AT	AT1G29430		1.64539	0.000122101														254631_AT	AT4G18610	similar to unknown protein [Arabidopsis thaliana] (TAIR:AT2G42610.2); similar to unknown protein [Arabidopsis thaliana] (TAIR:AT2G42610.1); similar to hypothetical protein [Vitis vinifera] (GB:CAN72178.1); similar to unknown [Populus trichocarpa] (GB:ABK93578.1); contains InterPro domain Protein of unknown function DUF640 (InterPro:IPR006936)	-1.29803	0.00744648
245777_AT	AT1G73540	ATNUDT21 (Arabidopsis thaliana Nudix hydrolase homolog 21); hydrolase	1.00274	0.00457508		261717_AT	AT1G18400	BEE1 (BR ENHANCED EXPRESSION 1); transcription factor	1.20525	0.000321703		266983_AT	AT2G39400	hydrolase, alpha/beta fold family protein	1.63601	0.00665986														257300_AT	AT3G28080	nodulin MtN21 family protein	-1.29694	0.00615028
256554_AT	AT3G31380	transposable element gene	1.00168	0.0458032		253255_AT	AT4G34760	auxin-responsive family protein	1.20374	8.58299e-05		254241_AT	AT4G23190	CRK11 (CYSTEINE-RICH RLK11); kinase	1.63288	0.00118948														253971_AT	AT4G26530	fructose-bisphosphate aldolase, putative	-1.29679	0.045883
						265501_AT	AT2G15490	UGT73B4; UDP-glycosyltransferase/ transferase, transferring glycosyl groups	1.20259	4.77855e-05		265588_AT	AT2G19970	pathogenesis-related protein, putative	1.62146	0.00632727														250613_AT	AT5G07240	IQD24 (IQ-domain 24); calmodulin binding	-1.29636	0.00128782
						249928_AT	AT5G22250	CCR4-NOT transcription complex protein, putative	1.2019	0.000416536		247252_AT	AT5G64770	similar to 80C09_10 [Brassica rapa subsp. pekinensis] (GB:AAZ41821.1)	1.61676	0.0115228														262166_AT	AT1G74840	myb family transcription factor	-1.29633	6.01959e-05
						257919_AT	AT3G23250	AtMYB15/AtY19/MYB15 (myb domain protein 15); DNA binding / transcription factor	1.20141	0.00931444		256583_AT	AT3G28850	glutaredoxin family protein	1.61155	0.000207887														254915_S_AT	AT4G11320		-1.29511	0.00178898
						264450_S_AT	AT1G10250		1.19959	0.0161612		260494_AT	AT2G41820	leucine-rich repeat transmembrane protein kinase, putative	1.61023	2.06086e-05														245546_AT	AT4G15290	ATCSLB05 (Cellulose synthase-like B5); transferase/ transferase, transferring glycosyl groups	-1.29336	0.000352582
						248253_AT	AT5G53290	CRF3 (CYTOKININ RESPONSE FACTOR 3); DNA binding / transcription factor	1.19755	0.034111		249109_AT	AT5G43700	ATAUX2-11 (indoleacetic acid-induced protein 4); transcription factor	1.60882	3.22381e-06														247162_AT	AT5G65730	xyloglucan:xyloglucosyl transferase, putative / xyloglucan endotransglycosylase, putative / endo-xyloglucan transferase, putative	-1.29031	0.0384549
						246108_AT	AT5G28630	glycine-rich protein	1.19678	0.00968937		251072_AT	AT5G01740	similar to SAG20 (WOUND-INDUCED PROTEIN 12) [Arabidopsis thaliana] (TAIR:AT3G10985.1); similar to unnamed protein product [Vitis vinifera] (GB:CAO48816.1); contains InterPro domain Wound-induced protein, Wun1 (InterPro:IPR009798)	1.60804	4.53014e-05														263913_AT	AT2G36570	leucine-rich repeat transmembrane protein kinase, putative	-1.28891	7.66637e-05
						261449_AT	AT1G21120	O-methyltransferase, putative	1.19297	0.0316895		267590_AT	AT2G39700	ATEXPA4 (ARABIDOPSIS THALIANA EXPANSIN A4)	1.60512	1.52713e-05														255607_AT	AT4G01130	acetylesterase, putative	-1.28565	0.0134735
						258367_AT	AT3G14370	WAG2; kinase	1.19209	0.0239122		260483_AT	AT1G11000	MLO4 (MILDEW RESISTANCE LOCUS O 4); calmodulin binding	1.60169	3.03233e-06														250598_AT	AT5G07690	MYB29 (myb domain protein 29); DNA binding / transcription factor	-1.28314	0.0204827
						247743_AT	AT5G59010	protein kinase-related	1.19006	5.71232e-05		247878_AT	AT5G57760	unknown protein	1.59059	0.00158722														249682_AT	AT5G36080	similar to unknown protein [Arabidopsis thaliana] (TAIR:AT3G32904.1)	-1.28256	0.00249081
						256714_AT	AT2G34080	cysteine proteinase, putative	1.18884	0.026667		245338_AT	AT4G16442	integral membrane family protein	1.58531	1.55914e-05														252057_AT	AT3G52480	unknown protein	-1.28233	0.0222951
						265276_AT	AT2G28400	similar to unknown protein [Arabidopsis thaliana] (TAIR:AT5G60680.1); similar to unnamed protein product [Vitis vinifera] (GB:CAO21845.1); contains InterPro domain Protein of unknown function DUF584 (InterPro:IPR007608)	1.18709	0.00445312		266368_AT	AT2G41380	embryo-abundant protein-related	1.58241	7.71724e-05														246911_AT	AT5G25810	TNY (TINY); DNA binding / transcription factor	-1.27697	0.0023603
						250277_AT	AT5G12940	leucine-rich repeat family protein	1.1756	1.34942e-05		251372_AT	AT3G60520	zinc ion binding	1.57534	4.92435e-06														255814_AT	AT1G19900	glyoxal oxidase-related	-1.27634	0.00413358
						247252_AT	AT5G64770	similar to 80C09_10 [Brassica rapa subsp. pekinensis] (GB:AAZ41821.1)	1.17464	0.0459392		266017_AT	AT2G18690	similar to unknown protein [Arabidopsis thaliana] (TAIR:AT2G18680.1); similar to hypothetical protein OsI_029427 [Oryza sativa (indica cultivar-group)] (GB:EAZ08195.1)	1.56306	0.0455697														247212_AT	AT5G65040	senescence-associated protein-related	-1.27595	0.0228613
						261892_AT	AT1G80840	WRKY40 (WRKY DNA-binding protein 40); transcription factor	1.17262	0.0187689		265846_AT	AT2G35770	SCPL28 (serine carboxypeptidase-like 28); serine carboxypeptidase	1.56301	0.0240755														245410_AT	AT4G17220	ATMAP70-5 (microtubule-associated proteins 70-5); microtubule binding	-1.27013	0.026633
						267116_AT	AT2G32560	F-box family protein	1.17238	0.00524514		245079_AT	AT2G23330	transposable element gene	1.55712	0.00728098														258038_AT	AT3G21260	GLTP3 (GLYCOLIPID TRANSFER PROTEIN 3); glycolipid binding / glycolipid transporter	-1.26988	0.00740242
						264328_AT	AT1G04100	IAA10 (indoleacetic acid-induced protein 10); transcription factor	1.17045	0.00291807		252765_AT	AT3G42800	similar to unknown protein [Arabidopsis thaliana] (TAIR:AT1G54200.1); similar to expressed protein [Olimarabidopsis pumila] (GB:ABA18092.1)	1.54993	0.000270202														254705_AT	AT4G17870	similar to unknown protein [Arabidopsis thaliana] (TAIR:AT5G46790.1); similar to Streptomyces cyclase/dehydrase family protein [Brassica oleracea] (GB:ABD65175.1); contains InterPro domain Streptomyces cyclase/dehydrase (InterPro:IPR005031)	-1.2654	0.000459152
						263935_AT	AT2G35930	U-box domain-containing protein	1.15909	0.00143868		253011_AT	AT4G37890	EDA40 (embryo sac development arrest 40); protein binding / ubiquitin-protein ligase/ zinc ion binding	1.53426	0.0030678														252612_AT	AT3G45160	contains domain PROKAR_LIPOPROTEIN (PS51257)	-1.25953	0.000259544
						256799_AT	AT3G18560	similar to unknown protein [Arabidopsis thaliana] (TAIR:AT1G49000.1); similar to unnamed protein product [Vitis vinifera] (GB:CAO68009.1)	1.15775	0.00137146		248509_AT	AT5G50335	unknown protein	1.53381	9.14433e-05														246844_AT	AT5G26660	ATMYB4 (myb domain protein 4); transcription repressor	-1.25723	5.18138e-06
						265841_AT	AT2G35710	glycogenin glucosyltransferase (glycogenin)-related	1.1567	0.00426816		266908_AT	AT2G34650	PID (PINOID); kinase	1.53303	0.00133821														262533_AT	AT1G17090	unknown protein	-1.25715	0.0137858
						254759_AT	AT4G13180	short-chain dehydrogenase/reductase (SDR) family protein	1.15525	0.00649116		248423_AT	AT5G51670	similar to unknown protein [Arabidopsis thaliana] (TAIR:AT3G23160.1); similar to unnamed protein product [Vitis vinifera] (GB:CAO49748.1); contains InterPro domain Protein of unknown function DUF668 (InterPro:IPR007700)	1.53084	0.00400051														252168_AT	AT3G50440	hydrolase	-1.25681	0.000187089
						251477_AT	AT3G59680	similar to hypothetical protein [Vitis vinifera] (GB:CAN69676.1)	1.15178	0.0015407		265083_AT	AT1G03820	similar to E6-4 [Gossypium hirsutum] (GB:AAY43793.1); similar to E6-3 [Gossypium hirsutum] (GB:AAY43792.1); similar to E6 (GB:AAB03081.1)	1.52263	3.02322e-06														249516_S_AT	AT5G38550		-1.256	0.00718279
						256593_AT	AT3G28510	AAA-type ATPase family protein	1.14274	0.0193456		266832_AT	AT2G30040	MAPKKK14 (Mitogen-activated protein kinase kinase kinase 14); kinase	1.52257	0.00131406														266191_AT	AT2G39040	peroxidase, putative	-1.2529	0.00156666
						266368_AT	AT2G41380	embryo-abundant protein-related	1.13109	0.000784868		261636_AT	AT1G50110	branched-chain amino acid aminotransferase 6 / branched-chain amino acid transaminase 6 (BCAT6)	1.51712	0.0144583														248189_AT	AT5G54090	DNA mismatch repair MutS family protein	-1.2529	0.0167894
						251376_AT	AT3G60630	scarecrow transcription factor family protein	1.13014	2.39251e-05		267230_AT	AT2G44080	ARL (ARGOS-LIKE)	1.51379	0.000633233														261913_AT	AT1G65860	flavin-containing monooxygenase family protein / FMO family protein	-1.25153	0.0275632
						259735_AT	AT1G64405	unknown protein	1.12875	0.0109384		267300_AT	AT2G30140	UDP-glucoronosyl/UDP-glucosyl transferase family protein	1.51339	0.000119552														266195_AT	AT2G39100	zinc finger (C3HC4-type RING finger) family protein	-1.24979	0.0153094
						263357_S_AT	AT2G07250		1.12853	0.032785		250907_AT	AT5G03670	similar to unknown protein [Arabidopsis thaliana] (TAIR:AT2G36420.1); similar to unnamed protein product [Vitis vinifera] (GB:CAO15955.1)	1.5114	0.00440932														258047_AT	AT3G21240	4CL2 (4-coumarate:CoA ligase 2); 4-coumarate-CoA ligase	-1.24847	0.00222122
						261470_AT	AT1G28370	ATERF11/ERF11 (ERF domain protein 11); DNA binding / transcription factor/ transcription repressor	1.12354	0.00727886		259297_AT	AT3G05360	disease resistance family protein / LRR family protein	1.50514	0.00831795														246303_AT	AT3G51870	mitochondrial substrate carrier family protein	-1.24411	0.00153566
						264280_AT	AT1G61820	BGLU46; hydrolase, hydrolyzing O-glycosyl compounds	1.12179	0.00228038		245196_AT	AT1G67750	pectate lyase family protein	1.50386	0.00168868														250832_AT	AT5G04950	nicotianamine synthase, putative	-1.24278	0.0228837
						254808_AT	AT4G12740	adenine-DNA glycosylase-related / MYH-related	1.11873	0.0382814		266503_AT	AT2G47780	rubber elongation factor (REF) protein-related	1.49334	0.00349511														263866_AT	AT2G36950	heavy-metal-associated domain-containing protein	-1.24133	0.000846052
						256529_AT	AT1G33260	protein kinase family protein	1.11148	0.0300147		261114_AT	AT1G75390		1.48387	0.00118754														262212_AT	AT1G74890	ARR15 (RESPONSE REGULATOR 15); transcription regulator	-1.24044	0.00202517
						250289_AT	AT5G13190	similar to unknown [Populus trichocarpa] (GB:ABK93196.1); contains InterPro domain LPS-induced tumor necrosis factor alpha factor (InterPro:IPR006629)	1.10695	0.00118808		257769_AT	AT3G23050	IAA7 (AUXIN RESISTANT 2); transcription factor	1.48147	9.02851e-06														256833_AT	AT3G22910	calcium-transporting ATPase, plasma membrane-type, putative / Ca(2+)-ATPase, putative (ACA13)	-1.2396	0.0381702
						262488_AT	AT1G21830	similar to unnamed protein product [Vitis vinifera] (GB:CAO61865.1)	1.10375	0.00604185		258586_S_AT	AT3G04320		1.47963	0.00583321														256069_AT	AT1G13740	similar to unknown protein [Arabidopsis thaliana] (TAIR:AT1G69260.1); similar to unnamed protein product [Vitis vinifera] (GB:CAO41856.1); contains InterPro domain Protein of unknown function DUF1675 (InterPro:IPR012463)	-1.23875	0.000486732
						253047_AT	AT4G37295	unknown protein	1.10288	0.00429382		266267_AT	AT2G29460	ATGSTU4 (GLUTATHIONE S-TRANSFERASE 22); glutathione transferase	1.47745	0.00728085														252365_AT	AT3G48350	cysteine proteinase, putative	-1.2384	7.19077e-05
						245866_S_AT	AT1G57990		1.10142	0.00498564		245805_AT	AT1G46336	unknown protein	1.4749	0.0316044														262170_AT	AT1G74940	senescence-associated protein-related	-1.23756	0.0347529
						255100_AT	no_match	no_match	1.0991	0.0025806		262045_AT	AT1G80240	similar to unknown protein [Arabidopsis thaliana] (TAIR:AT5G25460.1); similar to unnamed protein product [Vitis vinifera] (GB:CAO44183.1); contains InterPro domain Protein of unknown function DUF642 (InterPro:IPR006946)	1.4718	2.45952e-05														245258_AT	AT4G15340	ATPEN1 (Arabidopsis thaliana pentacyclic triterpene synthase 1); catalytic/ lyase	-1.23626	0.0398317
						257993_AT	AT3G19890	F-box family protein	1.092	0.0200164		245151_AT	AT2G47550	pectinesterase family protein	1.47146	0.00320963														246591_AT	AT5G14880	potassium transporter, putative	-1.23475	0.000384378
						260856_AT	AT1G21910	AP2 domain-containing transcription factor family protein	1.0833	0.00431089		260528_AT	AT2G47260	WRKY23 (WRKY DNA-binding protein 23); transcription factor	1.46837	6.91395e-06														254862_AT	AT4G12030	bile acid:sodium symporter family protein	-1.23155	6.78387e-05
						254042_AT	AT4G25810	XTR6 (XYLOGLUCAN ENDOTRANSGLYCOSYLASE 6); hydrolase, acting on glycosyl bonds	1.0788	8.9833e-05		257951_AT	AT3G21700	GTP binding	1.4678	0.036531														246643_S_AT	AT3G42730		-1.22982	0.0277083
						247125_AT	AT5G66070	zinc finger (C3HC4-type RING finger) family protein	1.07752	0.0321718		248456_AT	AT5G51380	F-box family protein	1.4593	0.000223647														264947_AT	AT1G77020	DNAJ heat shock N-terminal domain-containing protein	-1.22881	0.00565393
						260527_AT	AT2G47270	transcription factor/ transcription regulator	1.07524	0.0177166		253628_AT	AT4G30280	ATXTH18/XTH18 (XYLOGLUCAN ENDOTRANSGLUCOSYLASE/HYDROLASE 18); hydrolase, acting on glycosyl bonds	1.45735	5.83413e-05														254371_AT	AT4G21760	BGLU47 (Beta-glucosidase 47); hydrolase, hydrolyzing O-glycosyl compounds	-1.22462	0.0286125
						263546_AT	AT2G21550	bifunctional dihydrofolate reductase-thymidylate synthase, putative / DHFR-TS, putative	1.07338	0.0364804		247743_AT	AT5G59010	protein kinase-related	1.44975	1.30413e-05														262736_AT	AT1G28570	GDSL-motif lipase, putative	-1.22452	0.000971213
						251406_AT	AT3G60260	phagocytosis and cell motility protein ELMO1-related	1.07007	0.00412771		258021_AT	AT3G19380	U-box domain-containing protein	1.4477	0.00253442														257294_AT	AT3G15570	phototropic-responsive NPH3 family protein	-1.2216	0.00572192
						267008_AT	AT2G39350	ABC transporter family protein	1.0684	0.00333145		266835_AT	AT2G29990	NDA2 (ALTERNATIVE NAD(P)H DEHYDROGENASE 2); NADH dehydrogenase	1.44538	0.000819505														262730_AT	AT1G16390	ATOCT3 (ARABIDOPSIS THALIANA ORGANIC CATION/CARNITINE TRANSPORTER2); carbohydrate transmembrane transporter/ sugar:hydrogen ion symporter	-1.22107	0.000245547
						250155_AT	AT5G15160	bHLH family protein	1.06835	0.00265252		250820_AT	AT5G05160	leucine-rich repeat transmembrane protein kinase, putative	1.44272	6.50246e-05														260831_AT	AT1G06830	glutaredoxin family protein	-1.2176	7.0738e-05
						245362_AT	AT4G17460	HAT1 (homeobox-leucine zipper protein 1); DNA binding / transcription factor	1.06559	0.00749246		254759_AT	AT4G13180	short-chain dehydrogenase/reductase (SDR) family protein	1.43415	0.00187844														257359_X_AT	AT2G34290	protein kinase family protein	-1.21488	0.0207023
						245784_AT	AT1G32190	similar to unknown protein [Arabidopsis thaliana] (TAIR:AT2G24320.1); similar to unnamed protein product [Vitis vinifera] (GB:CAO63335.1); contains InterPro domain Alpha/beta hydrolase fold-1 (InterPro:IPR000073)	1.06507	0.000951375		257468_AT	AT1G47470	similar to unknown protein [Arabidopsis thaliana] (TAIR:AT1G45190.1); contains InterPro domain Protein of unknown function DUF784, Arabidopsis thaliana (InterPro:IPR008502)	1.4334	0.0138362														264790_AT	AT2G17820	ATHK1 (HISTIDINE KINASE 1)	-1.20886	0.000147324
						257386_AT	AT2G42440	LOB domain protein 17 / lateral organ boundaries domain protein 17 (LBD17)	1.06441	0.00335904		248717_AT	AT5G48175	unknown protein	1.42997	0.000169059														246783_AT	AT5G27360	SFP2; carbohydrate transmembrane transporter/ sugar:hydrogen ion symporter	-1.20873	0.00148137
						254753_AT	AT4G13190	kinase	1.06275	0.0192714		260668_AT	AT1G19530	similar to unnamed protein product [Vitis vinifera] (GB:CAO61141.1)	1.42792	0.0246498														262134_AT	AT1G77990	AST56 (sulphate transporter 2;2); sulfate transmembrane transporter	-1.20653	0.00269185
						246526_AT	AT5G15720	GLIP7 (GDSL-motif lipase 7); carboxylesterase	1.05447	0.0488408		251013_AT	AT5G02540	short-chain dehydrogenase/reductase (SDR) family protein	1.4214	0.00350735														257839_AT	AT3G25080	similar to unknown protein [Arabidopsis thaliana] (TAIR:AT1G02770.1); contains InterPro domain Protein of unknown function DUF626, Arabidopsis thaliana (InterPro:IPR006462)	-1.20612	0.00164991
						265931_AT	AT2G18520	pentatricopeptide (PPR) repeat-containing protein	1.05282	0.0250476		253662_AT	AT4G30080	ARF16 (AUXIN RESPONSE FACTOR 16); miRNA binding / transcription factor	1.4193	0.000224765														246986_AT	AT5G67280	RLK (RECEPTOR-LIKE KINASE); ATP binding / kinase/ protein serine/threonine kinase	-1.20262	9.98741e-05
						261474_AT	AT1G14540	anionic peroxidase, putative	1.05177	0.00113567		254743_AT	AT4G13420	HAK5 (High affinity K+ transporter 5); potassium ion transmembrane transporter	1.41168	0.0238774														260059_AT	AT1G78090	ATTPPB (TREHALOSE-6-PHOSPHATE PHOSPHATASE)	-1.20244	0.00419038
						266831_AT	AT2G22830	SQE2 (SQUALENE EPOXIDASE 2); oxidoreductase	1.05173	0.00107882		248789_AT	AT5G47440	similar to unknown protein [Arabidopsis thaliana] (TAIR:AT4G17350.1); similar to hypothetical protein 25.t00033 [Brassica oleracea] (GB:ABD64982.1); contains InterPro domain Pleckstrin-like, plant (InterPro:IPR013666); contains InterPro domain Protein of unknown function DUF828, plant (InterPro:IPR008546); contains InterPro domain Pleckstrin-like (InterPro:IPR001849)	1.40287	0.0205763														259842_AT	AT1G73602		-1.2023	0.0240931
						252997_AT	AT4G38400	ATEXLA2 (ARABIDOPSIS THALIANA EXPANSIN-LIKE A2)	1.04754	0.0016015		257504_AT	AT1G52250	dynein light chain type 1 family protein	1.39875	0.00866192														266649_AT	AT2G25810	TIP4;1 (tonoplast intrinsic protein 4;1); water channel	-1.20159	0.00640861
						266154_AT	AT2G12190	cytochrome P450, putative	1.04737	0.00468063		251922_AT	AT3G54030	protein kinase family protein	1.39693	0.00248171														262883_AT	AT1G64780	ATAMT1;2 (AMMONIUM TRANSPORTER 1;2); ammonium transmembrane transporter	-1.1932	0.000492861
						245141_AT	AT2G45400	BEN1; oxidoreductase, acting on CH-OH group of donors	1.04662	7.73859e-05		245208_AT	AT5G12330	LRP1 (LATERAL ROOT PRIMORDIUM 1)	1.39662	0.000374406														258629_AT	AT3G02850	SKOR (stelar K+ outward rectifier); cyclic nucleotide binding / outward rectifier potassium channel	-1.18978	0.00864227
						250588_AT	AT5G07660	structural maintenance of chromosomes (SMC) family protein	1.04462	0.0112571		256787_AT	AT3G13790	ATBFRUCT1/ATCWINV1 (ARABIDOPSIS THALIANA CELL WALL INVERTASE 1); beta-fructofuranosidase/ hydrolase, hydrolyzing O-glycosyl compounds	1.39547	0.00292821														253697_AT	AT4G29700	type I phosphodiesterase/nucleotide pyrophosphatase family protein	-1.18965	0.000178961
						258021_AT	AT3G19380	U-box domain-containing protein	1.04376	0.0146336		252638_AT	AT3G44540	oxidoreductase, acting on the CH-CH group of donors	1.38693	0.00019335														261573_AT	AT1G01180	similar to nucleic acid binding [Arabidopsis thaliana] (TAIR:AT5G19270.1); similar to hypothetical protein [Vitis vinifera] (GB:CAN77331.1); contains domain SSF53335 (SSF53335)	-1.18833	0.0282321
						259656_AT	AT1G55200	protein kinase family protein	1.03935	0.0162323		258029_AT	AT3G27580	ATPK7 (Arabidopsis thaliana serine/threonine-protein kinase 7); kinase	1.38093	0.000146136														261873_AT	AT1G11350	S-locus lectin protein kinase family protein	-1.18415	0.000529164
						264991_S_AT	AT1G67400		1.03867	0.00477173		252740_AT	AT3G43270	pectinesterase family protein	1.38003	1.72724e-05														266828_AT	AT2G22930	glycosyltransferase family protein	-1.18396	0.000243646
						253062_AT	AT4G37590	phototropic-responsive NPH3 family protein	1.03663	0.000225525		263075_AT	AT2G17570	undecaprenyl pyrophosphate synthetase family protein / UPP synthetase family protein	1.37381	0.01019														254553_AT	AT4G19530	disease resistance protein (TIR-NBS-LRR class), putative	-1.18334	0.000124341
						245108_AT	AT2G41510	ATCKX1/CKX1 (CYTOKININ OXIDASE/DEHYDROGENASE 1); cytokinin dehydrogenase	1.03087	0.00642148		245697_AT	AT5G04200	ATMC9 (METACASPASE 9); caspase/ cysteine-type peptidase	1.37371	0.00437438														263357_S_AT	AT2G07250		-1.1829	0.0269844
						266270_AT	AT2G29470	ATGSTU3 (GLUTATHIONE S-TRANSFERASE 21); glutathione transferase	1.02952	0.00839782		253974_AT	AT4G26540	protein kinase family protein	1.37297	0.0452418														251586_AT	AT3G58070	GIS (GLABROUS INFLORESCENCE STEMS); nucleic acid binding / transcription factor/ zinc ion binding	-1.18229	0.00391056
						258840_AT	AT3G04620	nucleic acid binding	1.02928	0.0169109		263656_AT	AT1G04240	SHY2 (SHORT HYPOCOTYL 2); transcription factor	1.37281	2.20235e-06														255100_AT	no_match	no_match	-1.17855	0.00169347
						254158_AT	AT4G24380	hydrolase, acting on ester bonds	1.02898	0.000248606		251393_AT	AT3G60640	ATG8G (AUTOPHAGY 8G); microtubule binding	1.37054	0.00026299														259116_AT	AT3G01350	proton-dependent oligopeptide transport (POT) family protein	-1.17702	0.0474705
						261193_AT	AT1G32920	similar to unknown protein [Arabidopsis thaliana] (TAIR:AT1G32928.1)	1.02307	0.000346847		254432_AT	AT4G20830	FAD-binding domain-containing protein	1.36793	0.0028333														266669_AT	AT2G29750	UDP-glucoronosyl/UDP-glucosyl transferase family protein	-1.17228	0.0483467
						252310_AT	AT3G49350	RAB GTPase activator	1.02135	0.0147464		247297_AT	AT5G64100	peroxidase, putative	1.36768	0.000115109														267226_AT	AT2G44010	similar to unknown protein [Arabidopsis thaliana] (TAIR:AT3G59880.1)	-1.17089	0.0330619
						248279_AT	AT5G52910	ATIM (TIMELESS)	1.01715	0.000970408		249459_AT	AT5G39580	peroxidase, putative	1.36642	0.00551043														247024_AT	AT5G66985	unknown protein	-1.16948	0.00718811
						250258_AT	AT5G13790	AGL15 (AGAMOUS-LIKE 15); DNA binding / transcription factor	1.01496	0.0383037		261395_AT	AT1G79700	ovule development protein, putative	1.36597	0.00408712														257480_AT	AT1G15640	similar to unknown protein [Arabidopsis thaliana] (TAIR:AT1G15620.1); similar to hypothetical protein [Vitis vinifera] (GB:CAN70531.1)	-1.16822	0.0251113
						251393_AT	AT3G60640	ATG8G (AUTOPHAGY 8G); microtubule binding	1.01397	0.0018779		265114_AT	AT1G62440	LRX2 (LEUCINE-RICH REPEAT/EXTENSIN 2); protein binding / structural constituent of cell wall	1.36395	0.0294546														245922_AT	AT5G28810	similar to Ulp1 protease family protein [Arabidopsis thaliana] (TAIR:AT5G45570.1); similar to Ulp1 protease family protein [Brassica oleracea] (GB:ABD65034.1); contains InterPro domain Region of unknown function DUF1985 (InterPro:IPR015410)	-1.16777	0.00373309
						248423_AT	AT5G51670	similar to unknown protein [Arabidopsis thaliana] (TAIR:AT3G23160.1); similar to unnamed protein product [Vitis vinifera] (GB:CAO49748.1); contains InterPro domain Protein of unknown function DUF668 (InterPro:IPR007700)	1.01256	0.0304095		256300_AT	AT1G69490	NAP (NAC-LIKE, ACTIVATED BY AP3/PI); transcription factor	1.36071	0.0265799														245586_AT	AT4G14980	DC1 domain-containing protein	-1.16624	0.00162287
						258516_AT	AT3G06490	MYB108 (MYB DOMAIN PROTEIN 108); DNA binding / transcription factor	1.00949	0.014891		252517_AT	AT3G46340	leucine-rich repeat protein kinase, putative	1.36032	0.00900405														261921_AT	AT1G65900	similar to unnamed protein product [Vitis vinifera] (GB:CAO22185.1); contains domain "Helical backbone" metal receptor (SSF53807)	-1.16268	0.00843378
												248381_AT	AT5G51830	pfkB-type carbohydrate kinase family protein	1.35604	0.000841528														263715_AT	AT2G20570	GPRI1 (GOLDEN2-LIKE 1); transcription factor	-1.1624	0.0010388
												247351_AT	AT5G63790	ANAC102 (Arabidopsis NAC domain containing protein 102); transcription factor	1.35558	0.000448619														263841_AT	AT2G36870	xyloglucan:xyloglucosyl transferase, putative / xyloglucan endotransglycosylase, putative / endo-xyloglucan transferase, putative	-1.15937	0.000204142
												251824_AT	AT3G55090	ATPase, coupled to transmembrane movement of substances	1.35421	0.00235247														262915_AT	AT1G59940	ARR3 (RESPONSE REGULATOR 3); transcription regulator/ two-component response regulator	-1.1584	0.00135025
												250493_AT	AT5G09800	U-box domain-containing protein	1.34609	0.000590228														258437_AT	AT3G16560	protein phosphatase 2C-related / PP2C-related	-1.15811	0.000398506
												264040_AT	AT2G03730	ACR5 (ACT Domain Repeat 5)	1.34587	0.00761625														256634_S_AT	AT3G28240		-1.15787	0.0103271
												267451_AT	AT2G33710	AP2 domain-containing transcription factor family protein	1.34147	0.00388242														261186_AT	AT1G34530	transposable element gene	-1.14806	0.0341421
												245277_AT	AT4G15550	IAGLU (INDOLE-3-ACETATE BETA-D-GLUCOSYLTRANSFERASE); UDP-glycosyltransferase/ transferase, transferring glycosyl groups	1.3383	0.000557175														251112_S_AT	AT5G01320		-1.14744	5.99209e-05
												246992_AT	AT5G67430	GCN5-related N-acetyltransferase (GNAT) family protein	1.32973	0.00251692														258017_AT	AT3G19370	similar to transport protein-related [Arabidopsis thaliana] (TAIR:AT2G23360.1); similar to unnamed protein product [Vitis vinifera] (GB:CAO47839.1); contains InterPro domain Protein of unknown function DUF869, plant (InterPro:IPR008587)	-1.1471	0.00111801
												259680_AT	AT1G77690	amino acid permease, putative	1.3295	0.00322875														265246_AT	AT2G43050	ATPMEPCRD; pectinesterase	-1.14701	0.000877034
												255959_AT	AT1G21980	ATPIP5K1 (ARABIDOPSIS THALIANA 1-PHOSPHATIDYLINOSITOL-4-PHOSPHATE 5-KINASE 1); 1-phosphatidylinositol-4-phosphate 5-kinase	1.32361	0.000338919														267382_AT	AT2G44300	lipid transfer protein-related	-1.14694	0.000136863
												258631_AT	AT3G07970	polygalacturonase, putative / pectinase, putative	1.3221	0.0392215														251771_AT	AT3G56000	ATCSLA14 (Cellulose synthase-like A14); transferase, transferring glycosyl groups	-1.14681	0.000739849
												260522_X_AT	AT2G41730	similar to unknown protein [Arabidopsis thaliana] (TAIR:AT5G24640.1); similar to unnamed protein product [Vitis vinifera] (GB:CAO14635.1)	1.31304	0.0472698														264091_AT	AT1G79110	protein binding / zinc ion binding	-1.14672	0.0145319
												264902_AT	AT1G23060	similar to unknown protein [Arabidopsis thaliana] (TAIR:AT1G70950.1); similar to unnamed protein product [Vitis vinifera] (GB:CAO42267.1)	1.31193	1.43634e-05														249867_AT	AT5G23020	IMS2/MAM-L/MAM3 (METHYLTHIOALKYMALATE SYNTHASE-LIKE); 2-isopropylmalate synthase/ methylthioalkylmalate synthase	-1.14501	3.45339e-05
												258907_AT	AT3G06370	NHX4 (sodium proton exchanger 4); sodium:hydrogen antiporter	1.31038	0.000481781														254016_AT	AT4G26150	CGA1 (CYTOKININ-RESPONSIVE GATA FACTOR 1); transcription factor	-1.14452	0.00668902
												265144_AT	AT1G51170	protein kinase family protein	1.30664	0.00374072														245113_AT	AT2G41660	MIZ1 (MIZU-KUSSEI 1)	-1.13942	0.00183273
												259845_AT	AT1G73590	PIN1 (PIN-FORMED 1); transporter	1.30403	0.00188396														253515_AT	AT4G31320	auxin-responsive protein, putative / small auxin up RNA (SAUR_C)	-1.13877	0.00745517
												256190_AT	AT1G30100	NCED5 (NINE-CIS-EPOXYCAROTENOID DIOXYGENASE 5)	1.30283	0.00842285														261782_AT	AT1G76110	high mobility group (HMG1/2) family protein / ARID/BRIGHT DNA-binding domain-containing protein	-1.13752	0.00660323
												253398_AT	no_match	no_match	1.29855	0.0463812														254657_S_AT	AT4G18220		-1.13456	0.0281403
												246755_AT	AT5G27920	F-box family protein	1.29195	0.027517														266479_AT	AT2G31160	similar to unknown protein [Arabidopsis thaliana] (TAIR:AT3G23290.2); similar to unknown [Populus trichocarpa] (GB:ABK94898.1); contains InterPro domain Protein of unknown function DUF640 (InterPro:IPR006936)	-1.13332	0.000128348
												258718_AT	AT3G09760	zinc finger (C3HC4-type RING finger) family protein	1.28886	0.000566471														247582_AT	AT5G60760	2-phosphoglycerate kinase-related	-1.13079	0.00554683
												251373_AT	AT3G60530	zinc finger (GATA type) family protein	1.28414	0.000179841														256674_AT	AT3G52360	similar to unknown protein [Arabidopsis thaliana] (TAIR:AT2G35850.1); similar to unnamed protein product [Vitis vinifera] (GB:CAO39911.1)	-1.12989	0.0070919
												257244_AT	AT3G24240	leucine-rich repeat transmembrane protein kinase, putative	1.28334	4.44812e-05														265771_AT	AT2G48030	endonuclease/exonuclease/phosphatase family protein	-1.12987	1.9703e-05
												249032_AT	AT5G44910	Toll-Interleukin-Resistance (TIR) domain-containing protein	1.28241	0.000152471														253814_AT	AT4G28290	unknown protein	-1.12758	0.00139969
												251423_AT	AT3G60550	CYCP3;2 (cyclin p3;2); cyclin-dependent protein kinase	1.28216	0.00715011														254835_S_AT	AT4G12320		-1.12489	0.0353521
												256426_AT	AT1G33420	PHD finger family protein	1.28109	0.00194361														245906_AT	AT5G11070	similar to unknown protein [Arabidopsis thaliana] (TAIR:AT5G35090.1)	-1.12339	1.11397e-05
												262118_AT	AT1G02850	glycosyl hydrolase family 1 protein	1.27962	0.0182658														265051_AT	AT1G52100	jacalin lectin family protein	-1.12283	0.00258034
												264537_AT	AT1G55610	BRL1 (BRI 1 LIKE); kinase	1.2781	0.0118177														265443_AT	AT2G20750	ATEXPB1 (ARABIDOPSIS THALIANA EXPANSIN B1)	-1.11776	0.000939447
												264900_AT	AT1G23080	PIN7 (PIN-FORMED 7); auxin:hydrogen symporter/ transporter	1.27403	1.17972e-05														257650_AT	AT3G16800	protein phosphatase 2C, putative / PP2C, putative	-1.1169	0.0145874
												251010_AT	AT5G02550	unknown protein	1.27379	0.00285981														262286_AT	AT1G68585	metal ion binding	-1.11616	0.00193806
												260527_AT	AT2G47270	transcription factor/ transcription regulator	1.26842	0.00786792														262745_AT	AT1G28600	lipase, putative	-1.11056	0.00170853
												249101_AT	AT5G43580	serine-type endopeptidase inhibitor	1.26774	0.00475712														264941_AT	AT1G60680	AGD2 (ARF-GAP DOMAIN 2); aldo-keto reductase	-1.10986	0.000893896
												261700_AT	AT1G32690	similar to unknown protein [Arabidopsis thaliana] (TAIR:AT2G35200.1); similar to hypothetical protein [Vitis vinifera] (GB:CAN63850.1)	1.26747	0.00363079														247946_AT	AT5G57180	CIA2 (CHLOROPLAST IMPORT APPARATUS 2)	-1.10588	0.000362404
												266941_AT	AT2G18980	peroxidase, putative	1.26595	7.73865e-05														254816_AT	AT4G12440	APT4; adenine phosphoribosyltransferase	-1.10299	0.00475492
												249087_AT	AT5G44210	ATERF-9/ATERF9/ERF9 (ERF domain protein 9); DNA binding / transcription factor/ transcription repressor	1.26422	0.00146924														249474_S_AT	AT5G39160		-1.10164	0.0126986
												260933_AT	AT1G02470	similar to unknown protein [Arabidopsis thaliana] (TAIR:AT1G02475.1); similar to unnamed protein product [Vitis vinifera] (GB:CAO40177.1); contains InterPro domain Streptomyces cyclase/dehydrase (InterPro:IPR005031)	1.26421	0.00224379														255506_AT	AT4G02130	GATL6/LGT10; polygalacturonate 4-alpha-galacturonosyltransferase/ transferase, transferring glycosyl groups / transferase, transferring hexosyl groups	-1.10075	4.14717e-05
												267008_AT	AT2G39350	ABC transporter family protein	1.26357	0.00120722														263232_AT	AT1G05700	leucine-rich repeat protein kinase, putative	-1.09997	6.53163e-05
												263231_AT	AT1G05680	UDP-glucoronosyl/UDP-glucosyl transferase family protein	1.26044	0.0186257														265962_AT	AT2G37460	nodulin MtN21 family protein	-1.09886	0.00102998
												265725_AT	AT2G32030	GCN5-related N-acetyltransferase (GNAT) family protein	1.2597	0.00493646														249768_AT	AT5G24100	leucine-rich repeat transmembrane protein kinase, putative	-1.09873	0.00088036
												245075_AT	AT2G23180	CYP96A1 (cytochrome P450, family 96, subfamily A, polypeptide 1); oxygen binding	1.25956	3.0897e-05														256334_AT	AT1G72125	transporter	-1.09482	0.0240322
												266877_AT	AT2G44570	ATGH9B12 (ARABIDOPSIS THALIANA GLYCOSYL HYDROLASE 9B12); hydrolase, hydrolyzing O-glycosyl compounds	1.2534	7.86746e-05														247199_AT	AT5G65210	TGA1; DNA binding / calmodulin binding / transcription factor	-1.09448	0.00125871
												260662_AT	AT1G19540	isoflavone reductase, putative	1.25288	0.00634534														256275_AT	AT3G12110	ACT11 (ACTIN-11); structural constituent of cytoskeleton	-1.08891	0.00146029
												263216_S_AT	AT1G30720		1.25135	0.000521898														251058_AT	AT5G01790	unknown protein	-1.08857	0.00192208
												249467_AT	AT5G39610	ANAC092/ATNAC2/ATNAC6 (Arabidopsis NAC domain containing protein 92); protein heterodimerization/ protein homodimerization/ transcription factor	1.24415	0.00486661														265990_AT	AT2G24280	serine carboxypeptidase S28 family protein	-1.08651	1.58538e-05
												260226_AT	AT1G74660	MIF1 (MINI ZINC FINGER 1); DNA binding / transcription factor	1.24222	0.0060997														257600_AT	AT3G24770	CLE41 (CLAVATA3/ESR-RELATED 41); receptor binding	-1.07871	0.000116686
												258397_AT	AT3G15357	unknown protein	1.23912	0.0119752														256563_AT	AT3G29780	RALFL27 (RALF-LIKE 27)	-1.07822	0.00365919
												248968_AT	AT5G45280	pectinacetylesterase, putative	1.23605	4.43922e-05														254946_AT	AT4G10950	GDSL-motif lipase/hydrolase family protein	-1.07683	0.0362494
												257925_AT	AT3G23170	similar to unknown protein [Arabidopsis thaliana] (TAIR:AT4G14450.1)	1.23583	0.000903359														262577_AT	AT1G15290	binding	-1.07674	0.000370016
												265501_AT	AT2G15490	UGT73B4; UDP-glycosyltransferase/ transferase, transferring glycosyl groups	1.22957	4.05593e-05														254384_AT	AT4G21870	26.5 kDa class P-related heat shock protein (HSP26.5-P)	-1.07618	0.00536583
												254916_AT	AT4G11340	Toll-Interleukin-Resistance (TIR) domain-containing protein	1.22741	0.000160912														257162_S_AT	AT3G24290		-1.07397	0.00646794
												251839_AT	AT3G54950	PLA IIIA/PLP7 (Patatin-like protein 7)	1.22259	0.012498														246216_AT	AT4G36380	ROT3 (ROTUNDIFOLIA 3); oxygen binding / steroid hydroxylase	-1.07027	0.00244506
												245141_AT	AT2G45400	BEN1; oxidoreductase, acting on CH-OH group of donors	1.22221	2.46016e-05														256880_AT	AT3G26450	major latex protein-related / MLP-related	-1.06978	0.010545
												252296_AT	AT3G48970	copper-binding family protein	1.22208	0.0286171														265490_S_AT	AT2G15450		-1.0682	0.0445095
												261292_AT	AT1G36940	unknown protein	1.2203	2.10141e-05														261049_AT	AT1G01430	similar to unknown protein [Arabidopsis thaliana] (TAIR:AT4G01080.1); similar to unknown protein Cr17 [Brassica napus] (GB:AAX51387.1); contains InterPro domain Protein of unknown function DUF231, plant (InterPro:IPR004253)	-1.06739	0.00136533
												248466_AT	AT5G50720	ATHVA22E (Arabidopsis thaliana HVA22 homologue E)	1.21997	0.0108102														253510_AT	AT4G31730	GDU1 (GLUTAMINE DUMPER 1)	-1.06639	0.000656811
												253910_AT	AT4G27290	S-locus protein kinase, putative	1.21589	0.000101001														254738_AT	no_match	no_match	-1.06609	0.000262596
												264616_AT	AT2G17740	DC1 domain-containing protein	1.21546	0.0188945														260385_AT	AT1G74090	sulfotransferase family protein	-1.06465	0.000194855
												248606_AT	AT5G49450		1.20933	0.0352086														260950_S_AT	AT1G06120		-1.06144	0.0103958
												253994_AT	AT4G26080	ABI1 (ABA INSENSITIVE 1); calcium ion binding / protein serine/threonine phosphatase	1.20873	9.54306e-06														252950_AT	AT4G38690	1-phosphatidylinositol phosphodiesterase-related	-1.05933	0.00649379
												250240_AT	AT5G13590	similar to unnamed protein product [Vitis vinifera] (GB:CAO41555.1)	1.20799	0.0152794														249800_AT	AT5G23660	MTN3 (ARABIDOPSIS HOMOLOG OF MEDICAGO TRUNCATULA MTN3)	-1.05929	0.0301659
												260841_AT	AT1G29195	similar to unknown protein [Arabidopsis thaliana] (TAIR:AT2G30230.1); similar to unnamed protein product [Vitis vinifera] (GB:CAO48054.1)	1.20675	0.00652775														262598_AT	AT1G15260	similar to unknown protein [Arabidopsis thaliana] (TAIR:AT3G16070.1)	-1.05925	7.91406e-05
												264767_AT	AT1G61380	S-locus protein kinase, putative	1.20671	0.00820892														245501_AT	AT4G15620	integral membrane family protein	-1.05689	0.0387407
												263965_AT	AT2G12870	transposable element gene	1.20328	0.00252387														249971_AT	AT5G19110	extracellular dermal glycoprotein-related / EDGP-related	-1.05566	0.000518735
												252184_AT	AT3G50660	DWF4 (DWARF 4)	1.19561	0.000305489														260267_AT	AT1G68530	CUT1 (CUTICULAR 1); acyltransferase/ catalytic	-1.05483	0.000584303
												260179_AT	AT1G70690	kinase-related	1.1936	0.00564353														264587_AT	AT1G05200	ATGLR3.4 (Arabidopsis thaliana glutamate receptor 3.4)	-1.05402	0.000986667
												250911_AT	AT5G03730	CTR1 (CONSTITUTIVE TRIPLE RESPONSE 1); kinase/ protein serine/threonine/tyrosine kinase	1.19204	2.60156e-05														251996_AT	AT3G52840	BGAL2 (beta-galactosidase 2); beta-galactosidase	-1.05371	0.00723742
												267254_AT	AT2G23030	SNRK2-9/SNRK2.9 (SNF1-RELATED PROTEIN KINASE 2.9); kinase	1.19029	0.00182621														258609_AT	AT3G02910	Identical to UPF0131 protein At3g02910 [Arabidopsis Thaliana] (GB:Q9M8T3); similar to unknown protein [Arabidopsis thaliana] (TAIR:AT5G46720.1); similar to Os03g0854000 [Oryza sativa (japonica cultivar-group)] (GB:NP_001051934.1); similar to unknown [Picea sitchensis] (GB:ABK22133.1); contains InterPro domain Butirosin biosynthesis, BtrG-like (InterPro:IPR013024); contains InterPro domain Protein…	-1.05287	0.00195408
												248279_AT	AT5G52910	ATIM (TIMELESS)	1.18885	0.000345567														251962_AT	AT3G53420	PIP2A (PLASMA MEMBRANE INTRINSIC PROTEIN 2A); water channel	-1.04751	0.00172356
												262518_AT	AT1G17170	ATGSTU24 (ARABIDOPSIS THALIANA GLUTATHIONE S-TRANSFERASE (CLASS TAU) 24); glutathione transferase	1.18848	0.015195														264873_AT	AT1G24100	UGT74B1 (UDP-glucosyl transferase 74B1); UDP-glycosyltransferase/ thiohydroximate beta-D-glucosyltransferase/ transferase, transferring glycosyl groups	-1.04585	0.000316429
												255517_AT	AT4G02290	ATGH9B13 (ARABIDOPSIS THALIANA GLYCOSYL HYDROLASE 9B13); hydrolase, hydrolyzing O-glycosyl compounds	1.18407	0.000491193														260266_AT	AT1G68520	zinc finger (B-box type) family protein	-1.04552	2.58148e-05
												245539_AT	AT4G15230	ATPDR2/PDR2 (PLEIOTROPIC DRUG RESISTANCE 2); ATPase, coupled to transmembrane movement of substances	1.184	0.0250811														247444_AT	AT5G62630	HIPL2 (HIPL2 PROTEIN PRECURSOR); catalytic	-1.04526	0.00336226
												267357_AT	AT2G40000	similar to unknown protein [Arabidopsis thaliana] (TAIR:AT3G55840.1); similar to unnamed protein product [Vitis vinifera] (GB:CAO41329.1); contains InterPro domain Hs1pro-1, C-terminal (InterPro:IPR009743); contains InterPro domain Hs1pro-1, N-terminal (InterPro:IPR009869)	1.17972	0.0465316														247040_AT	AT5G67150	transferase family protein	-1.04266	0.00130982
												267614_AT	AT2G26710	BAS1/CYP734A1 (PHYB ACTIVATION TAGGED SUPPRESSOR 1); oxygen binding / steroid hydroxylase	1.17908	0.0121														253911_AT	AT4G27300	S-locus protein kinase, putative	-1.04043	0.000298351
												247097_AT	AT5G66460	(1-4)-beta-mannan endohydrolase, putative	1.17287	5.27846e-05														255630_AT	AT4G00700	C2 domain-containing protein	-1.03956	0.00129261
												253638_AT	AT4G30470	cinnamoyl-CoA reductase-related	1.16986	5.73566e-06														248978_AT	AT5G45070	ATPP2-A8 (Phloem protein 2-A8); transmembrane receptor	-1.0381	0.0051059
												251739_AT	AT3G56170	CAN (CA-2+ DEPENDENT NUCLEASE); nuclease	1.16972	0.00135518														261016_AT	AT1G26560	glycosyl hydrolase family 1 protein	-1.0334	0.000500355
												263737_AT	AT1G60010	similar to unknown protein [Arabidopsis thaliana] (TAIR:AT1G10530.1); similar to unnamed protein product [Vitis vinifera] (GB:CAO40951.1)	1.16363	3.77461e-05														255817_AT	AT2G33330	33 kDa secretory protein-related	-1.03322	0.000185866
												247142_AT	AT5G65570	pentatricopeptide (PPR) repeat-containing protein	1.16268	0.00183495														255576_AT	AT4G01440	nodulin MtN21 family protein	-1.03216	0.0250657
												255064_AT	AT4G08950	phosphate-responsive protein, putative (EXO)	1.16223	3.99752e-05														262281_AT	AT1G68570	proton-dependent oligopeptide transport (POT) family protein	-1.02916	0.00483808
												247435_AT	AT5G62480	ATGSTU9 (GLUTATHIONE S-TRANSFERASE TAU 9); glutathione transferase	1.16181	0.0181693														257390_X_AT	AT2G06700	transposable element gene	-1.02637	0.00968136
												255028_AT	AT4G09890	similar to unknown protein [Arabidopsis thaliana] (TAIR:AT2G47480.1); similar to unknown [Populus trichocarpa] (GB:ABK92947.1)	1.15793	0.000443674														255645_AT	AT4G00880	auxin-responsive family protein	-1.02626	0.00238852
												249346_AT	AT5G40780	LHT1 (LYSINE HISTIDINE TRANSPORTER 1); amino acid transmembrane transporter	1.15346	0.0114992														252411_AT	AT3G47430	PEX11B	-1.02579	0.00259764
												248623_AT	AT5G49170	similar to unknown protein [Arabidopsis thaliana] (TAIR:AT3G06840.1); similar to unnamed protein product [Vitis vinifera] (GB:CAO44815.1)	1.15155	0.00205759														251642_AT	AT3G57520	ATSIP2 (ARABIDOPSIS THALIANA SEED IMBIBITION 2); hydrolase, hydrolyzing O-glycosyl compounds	-1.02441	0.00102313
												257164_AT	AT3G24320	ATMSH1/CHM/CHM1/MSH1 (MUTL PROTEIN HOMOLOG 1); ATP binding / damaged DNA binding	1.15002	0.000326939														266578_AT	AT2G23910	cinnamoyl-CoA reductase-related	-1.02193	0.0277273
												250049_AT	AT5G17780	hydrolase, alpha/beta fold family protein	1.14711	0.00076473														266326_AT	AT2G46650	B5 #1 (cytochrome b5 family protein #1); heme binding / transition metal ion binding	-1.01993	9.57913e-05
												266893_AT	AT2G26070	RTE1 (REVERSION-TO-ETHYLENE SENSITIVITY1)	1.14663	0.000292059														267596_S_AT	AT2G33060		-1.01975	0.00383833
												267305_AT	AT2G30070	ATKT1 (Arabidopsis thaliana K+ uptake 1); potassium ion transmembrane transporter	1.13888	8.5756e-06														262826_AT	AT1G13080	CYP71B2 (CYTOCHROME P450 71B2); oxygen binding	-1.0191	0.0259863
												247802_AT	AT5G58580	ATL63; protein binding / zinc ion binding	1.13564	0.000468157														257197_AT	AT3G23800	selenium-binding family protein	-1.01882	0.00382378
												259839_AT	AT1G52190	proton-dependent oligopeptide transport (POT) family protein	1.13344	0.0112715														247333_AT	AT5G63600	flavonol synthase, putative	-1.01807	0.0038107
												246346_AT	AT3G56810	unknown protein	1.13291	0.0111248														251326_AT	AT3G61590	HS/HWS (HAWAIIAN SKIRT); ubiquitin-protein ligase	-1.01471	0.000722949
												264025_AT	AT2G21050	amino acid permease, putative	1.13215	0.000186202														266372_AT	AT2G41310	ATRR3 (RESPONSE REGULATOR 3); transcription regulator	-1.01307	0.00254329
												245250_AT	AT4G17490	ATERF6 (ETHYLENE RESPONSIVE ELEMENT BINDING FACTOR 6); DNA binding / transcription factor	1.12721	0.016652														260955_AT	AT1G06000	UDP-glucoronosyl/UDP-glucosyl transferase family protein	-1.01291	0.0416634
												261315_AT	AT1G53170	ATERF-8/ATERF8 (ETHYLENE RESPONSE ELEMENT BINDING FACTOR 4); DNA binding / transcription factor/ transcription repressor	1.12286	9.51457e-05														250558_AT	AT5G07990	TT7 (TRANSPARENT TESTA 7); flavonoid 3'-monooxygenase/ oxygen binding	-1.01229	9.53587e-05
												267083_AT	AT2G41100	TCH3 (TOUCH 3)	1.12184	0.000648951														245555_AT	AT4G15390	transferase family protein	-1.00726	0.0331002
												264719_AT	AT1G70110	lectin protein kinase family protein	1.11692	0.000170383														255488_AT	AT4G02630	protein kinase family protein	-1.00689	0.0015618
												247903_AT	AT5G57340	similar to hypothetical protein MtrDRAFT_AC155282g59v2 [Medicago truncatula] (GB:ABN08100.1)	1.1128	0.017092														265939_AT	AT2G19650	DC1 domain-containing protein	-1.00557	9.09944e-05
												247280_AT	AT5G64260	phosphate-responsive protein, putative	1.11148	0.000112613														257743_AT	AT3G27390	Identical to Uncharacterized membrane protein At3g27390 [Arabidopsis Thaliana] (GB:Q8GUM4;GB:Q9LTZ1); similar to unknown protein [Arabidopsis thaliana] (TAIR:AT5G40640.1); similar to unnamed protein product [Vitis vinifera] (GB:CAO14643.1)	-1.00502	0.000794458
												250669_AT	AT5G06870	PGIP2 (POLYGALACTURONASE INHIBITING PROTEIN 2); protein binding	1.11009	0.0128931														251968_AT	AT3G53100	GDSL-motif lipase/hydrolase family protein	-1.00318	0.00291376
												261496_AT	AT1G28360	ATERF12/ERF12 (ERF domain protein 12); DNA binding / transcription factor/ transcription repressor	1.10878	0.0138207														252911_AT	AT4G39510	CYP96A12 (cytochrome P450, family 96, subfamily A, polypeptide 12); oxygen binding	-1.00024	0.000234684
												252131_AT	AT3G50930	AAA-type ATPase family protein	1.10861	0.0156724
												255306_AT	AT4G04740	CPK23 (calcium-dependent protein kinase 23); calmodulin-dependent protein kinase/ kinase	1.10761	0.00120356
												265905_AT	AT2G25640	similar to transcription elongation factor-related [Arabidopsis thaliana] (TAIR:AT5G25520.2); similar to unnamed protein product [Vitis vinifera] (GB:CAO44119.1); contains InterPro domain Transcription elongation factor S-II, central region; (InterPro:IPR003618); contains InterPro domain Spen paralogue and orthologue C-terminal (InterPro:IPR012921)	1.10378	0.00381662
												263680_AT	AT1G26930	kelch repeat-containing F-box family protein	1.10342	0.00192061
												252102_AT	AT3G50970	LTI30 (LOW TEMPERATURE-INDUCED 30)	1.10137	0.00109342
												248162_AT	AT5G54500	FQR1 (FLAVODOXIN-LIKE QUINONE REDUCTASE 1)	1.09808	7.11874e-05
												266831_AT	AT2G22830	SQE2 (SQUALENE EPOXIDASE 2); oxidoreductase	1.09732	0.000821496
												262530_AT	AT1G17240	leucine-rich repeat family protein	1.09042	0.0103379
												254064_AT	AT4G25410	basix helix-loop-helix (bHLH) family protein	1.08984	0.000494055
												261930_AT	AT1G22440	alcohol dehydrogenase, putative	1.08842	0.000630408
												263207_AT	AT1G10550	XTH33 (xyloglucan:xyloglucosyl transferase 33); hydrolase, acting on glycosyl bonds	1.0884	0.00468265
												251293_AT	AT3G61930	unknown protein	1.08664	0.00232747
												247283_AT	AT5G64250	2-nitropropane dioxygenase family / NPD family	1.08233	9.3079e-05
												261070_AT	AT1G07390	protein binding	1.08023	0.00253956
												266271_AT	AT2G29440	ATGSTU6 (GLUTATHIONE S-TRANSFERASE 24); glutathione transferase	1.07918	0.0164355
												253255_AT	AT4G34760	auxin-responsive family protein	1.07776	0.000188724
												251176_AT	AT3G63380	calcium-transporting ATPase, plasma membrane-type, putative / Ca(2+)-ATPase, putative (ACA12)	1.07398	0.00358154
												250580_AT	AT5G07440	GDH2 (GLUTAMATE DEHYDROGENASE 2); oxidoreductase	1.07176	3.08111e-05
												252279_AT	AT3G49700	ETO3 (ETHYLENE OVERPRODUCING 3); 1-aminocyclopropane-1-carboxylate synthase	1.071	0.00401793
												246562_AT	AT5G15580	LNG1 (LONGIFOLIA1)	1.07067	0.00177884
												259061_AT	AT3G07410	AtRABA5b (Arabidopsis Rab GTPase homolog A5b); GTP binding	1.06911	0.00243391
												255157_AT	AT4G07790	transposable element gene	1.06783	0.0102734
												258795_AT	AT3G04570	DNA-binding protein-related	1.06526	0.00792948
												245381_AT	AT4G17785	MYB39 (MYB DOMAIN PROTEIN 39); DNA binding / transcription factor	1.06338	0.0405194
												255037_AT	AT4G09460	ATMYB6 (MYB DOMAIN PROTEIN 6); DNA binding / transcription factor	1.05488	0.0032469
												261261_AT	AT1G26730	EXS family protein / ERD1/XPR1/SYG1 family protein	1.05204	0.00750818
												261226_AT	AT1G20190	ATEXPA11 (ARABIDOPSIS THALIANA EXPANSIN A11)	1.05	0.00181555
												257975_AT	AT3G20830	protein kinase family protein	1.04807	0.0139927
												251321_AT	AT3G61460	BRH1 (BRASSINOSTEROID-RESPONSIVE RING-H2); protein binding / zinc ion binding	1.04779	0.000107829
												258091_AT	AT3G14560	unknown protein	1.03941	0.00959263
												266663_AT	AT2G25790	leucine-rich repeat transmembrane protein kinase, putative	1.03829	0.000241298
												249068_AT	AT5G43980	receptor-like protein kinase-related	1.03825	0.0263603
												255591_AT	AT4G01630	ATEXPA17 (ARABIDOPSIS THALIANA EXPANSIN A17)	1.0354	0.00598851
												247255_AT	AT5G64780	similar to unknown protein [Arabidopsis thaliana] (TAIR:AT4G09830.1); similar to unnamed protein product [Vitis vinifera] (GB:CAO71731.1); similar to hypothetical protein [Vitis vinifera] (GB:CAN64859.1); contains InterPro domain Uncharacterised conserved protein UCP009193 (InterPro:IPR016549)	1.0338	0.0133621
												262916_AT	AT1G59700	ATGSTU16 (Arabidopsis thaliana Glutathione S-transferase (class tau) 16); glutathione transferase	1.03312	0.00679286
												259346_AT	AT3G03910	glutamate dehydrogenase, putative	1.03052	0.031317
												267591_AT	AT2G39705	DVL11/RTFL8 (ROTUNDIFOLIA LIKE 8)	1.02776	0.00597888
												263894_AT	AT2G21910	CYP96A5 (cytochrome P450, family 96, subfamily A, polypeptide 5); oxygen binding	1.02693	0.00456979
												263935_AT	AT2G35930	U-box domain-containing protein	1.02344	0.00304777
												248371_AT	AT5G51810	AT2353/ATGA20OX2/GA20OX2 (GIBBERELLIN 20 OXIDASE 2); gibberellin 20-oxidase	1.01998	0.0121135
												248564_AT	AT5G49700	DNA-binding protein-related	1.0182	0.00204697
												247835_AT	AT5G57910	similar to unknown protein [Arabidopsis thaliana] (TAIR:AT4G30630.1); similar to unnamed protein product [Vitis vinifera] (GB:CAO66657.1)	1.01364	0.0146804
												267222_AT	AT2G43880	polygalacturonase, putative / pectinase, putative	1.00921	0.0253571
												263576_AT	AT2G17080	similar to unknown protein [Arabidopsis thaliana] (TAIR:AT2G17070.1); similar to CM0216.210.nc [Lotus japonicus] (GB:BAF98210.1); contains InterPro domain Protein of unknown function DUF241, plant (InterPro:IPR004320)	1.00783	0.0370603
												253807_AT	AT4G28280	similar to unknown protein [Arabidopsis thaliana] (TAIR:AT2G20700.1); similar to hypothetical protein OsJ_007917 [Oryza sativa (japonica cultivar-group)] (GB:EAZ24434.1)	1.00593	0.00142558
												254689_AT	AT4G13710	pectate lyase family protein	1.00408	0.0161838
												245854_AT	AT5G13490	AAC2 (ADP/ATP CARRIER 2); ATP:ADP antiporter/ binding	1.00396	0.00561313
												251751_AT	AT3G55720	similar to unknown protein [Arabidopsis thaliana] (TAIR:AT5G05840.1); similar to unnamed protein product [Vitis vinifera] (GB:CAO69043.1); contains InterPro domain Protein of unknown function DUF620 (InterPro:IPR006873)	1.00367	0.0218581
												265179_AT	AT1G23650	unknown protein	1.00162	0.00838358
												251130_AT	AT5G01180	proton-dependent oligopeptide transport (POT) family protein	1.00036	0.0108291
												245528_AT	AT4G15530	PPDK (PYRUVATE ORTHOPHOSPHATE DIKINASE); kinase/ pyruvate, phosphate dikinase	1.00004	0.00445367

## Sheet: regulated genes O.sativa
O.sativa Up						O.sativa Down
Array Element	RAP Build 3 ID	MSU (Osa1) Gene Identifier	logFC	p-value		Array Element	RAP Build 3 ID	MSU (Osa1) Gene Identifier	logFC	p-value
Os.57316.1.S1_at	Os05g0465000	N/A	5.59256	7.31397e-06		OsAffx.31574.2.S1_at		LOC_Os12g04320.1	-2.87694	0.000109563
Os.57199.1.S1_at	Os09g0527700	LOC_Os09g35870.1	4.99491	8.24151e-07		OsAffx.25008.1.S1_s_at		LOC_Os03g07510.1;LOC_Os03g07510.2	-2.72921	2.2878e-05
Os.52112.1.S1_at	Os07g0681200	LOC_Os07g48320.1	4.93951	1.69491e-06		OsAffx.28867.2.S1_at		LOC_Os07g42070.1	-2.63889	0.00166442
Os.12253.1.S1_at	Os01g0638000	LOC_Os01g45110.1	4.77635	0.000148532		OsAffx.2974.1.S1_s_at		LOC_Os02g45890.1	-2.58412	0.000599531
Os.23256.1.S1_at	Os02g0805100	LOC_Os02g56120.1;LOC_Os02g56120.2;LOC_Os02g56120.3	4.65505	9.5411e-06		Os.6764.1.S1_at	Os04g0635600	N/A	-2.16004	0.0198366
Os.4759.1.S1_at	Os09g0367700	LOC_Os09g20220.1	4.46387	0.00174854		OsAffx.6372.1.S1_s_at		LOC_Os09g23300.1	-2.0546	6.68917e-05
Os.15798.1.S1_at	Os06g0166500	LOC_Os06g07040.1	4.32131	2.31875e-07		Os.52845.1.S1_at	Os03g0171300	N/A	-2.04623	0.000379456
OsAffx.24603.1.S1_at		LOC_Os02g36810.1	4.16545	0.000129319		Os.27497.1.S1_at		N/A	-2.0297	0.010406
Os.16010.1.S1_at	Os05g0500900	LOC_Os05g42150.1	4.00634	6.0433e-05		Os.54165.1.S1_at	Os04g0659200	LOC_Os04g56420.1	-2.00623	0.000772988
Os.2612.1.S1_at	Os10g0528300	N/A	3.9606	0.0010891		Os.9660.1.S1_at	Os09g0396900	LOC_Os09g23300.1	-1.95209	2.455e-06
Os.53254.1.S1_at	Os06g0226500	N/A	3.93525	0.000252739		Os.48429.1.S1_at	Os03g0856700	LOC_Os03g63970.1	-1.88501	0.00048489
Os.49030.1.A1_s_at		LOC_Os09g20220.1	3.78787	0.00595701		OsAffx.5550.1.S1_at		LOC_Os07g36750.1	-1.86492	0.00853668
Os.8947.1.S1_at	Os03g0154000	LOC_Os03g05910.1;LOC_Os03g05910.2;LOC_Os03g05910.3	3.78445	0.00725371		OsAffx.2917.1.S1_at		LOC_Os02g39620.1	-1.83343	0.00136917
OsAffx.4180.1.S1_at		LOC_Os04g55100.1	3.67326	0.00657992		OsAffx.19633.1.S1_at		LOC_Os12g12600.1	-1.79984	0.00862038
Os.51574.1.S1_at	Os04g0659000	LOC_Os04g56390.1	3.5794	6.14528e-05		OsAffx.10957.1.S1_at		LOC_Os01g07850.1	-1.71643	9.23015e-05
Os.9017.1.S1_x_at	Os07g0418500	LOC_Os07g23570.1	3.54634	0.00324195		Os.56899.1.S1_at	Os07g0639400	LOC_Os07g44590.1	-1.68472	6.25998e-06
OsAffx.6464.1.S1_at		LOC_Os09g31990.1	3.47171	1.04413e-07		OsAffx.20051.1.S1_at		LOC_Os12g40330.1	-1.68098	0.00324486
OsAffx.4762.1.S1_at		LOC_Os06g08130.1	3.29391	1.20148e-06		Os.21817.1.S1_at		LOC_Os01g21650.1	-1.65736	0.00145895
OsAffx.12655.1.S1_at		LOC_Os02g55580.1	3.22007	1.68964e-05		Os.10029.1.S1_at	Os07g0639000	LOC_Os07g44550.1	-1.65651	0.0037916
Os.30670.1.S1_at	Os07g0410300	LOC_Os07g22730.1	3.19919	0.000629434		Os.42421.1.S1_at		LOC_Os01g63180.1	-1.65308	0.00141209
Os.18169.2.S1_x_at		LOC_Os01g18360.1;LOC_Os01g18360.2	3.15537	0.000141469		Os.23174.1.S1_at	Os08g0240500	LOC_Os08g14200.1	-1.63855	0.0192846
Os.57531.1.S1_at	Os04g0570000	LOC_Os04g48170.1	3.10618	0.00061851		OsAffx.10957.1.S1_x_at		LOC_Os01g07850.1	-1.62845	0.00240346
OsAffx.24603.1.S1_x_at		LOC_Os02g36810.1	3.08684	8.85873e-05		OsAffx.15406.1.S1_at		LOC_Os06g13350.1	-1.61171	0.000363549
Os.12501.1.S1_at	Os01g0764800	LOC_Os01g55940.1	3.04857	4.94017e-05		Os.10539.1.S1_at	Os11g0557800	LOC_Os11g35350.1	-1.60329	0.00937737
Os.32634.1.S1_at	Os07g0688200	LOC_Os07g48870.1	3.04624	0.000819364		Os.51270.1.S1_at	Os02g0782900	LOC_Os02g54180.1	-1.56633	9.99244e-06
Os.11816.1.S1_at	Os04g0447700	LOC_Os04g37490.1	3.01736	8.04143e-05		Os.46740.1.A1_at		LOC_Os10g01640.1	-1.55843	0.00013401
Os.12200.1.S1_s_at	Os03g0785900	LOC_Os03g57200.1	3.01272	0.000373412		Os.55612.1.S1_at	Os03g0297600	LOC_Os03g18600.1	-1.54987	1.23163e-05
Os.606.1.S1_at	Os06g0133300	LOC_Os06g04220.1	2.99922	0.000358944		OsAffx.22888.1.S1_at		N/A	-1.54598	0.00533597
Os.46540.1.S1_at	Os10g0560000	LOC_Os10g41060.1	2.98787	3.01472e-05		Os.55532.1.S1_at	Os03g0114100	N/A	-1.52434	0.0118115
Os.7428.1.S1_at	Os06g0655200	LOC_Os06g44470.1	2.97746	0.00246259		Os.47320.1.A1_at	Os04g0617900	LOC_Os04g52710.1;LOC_Os04g52710.2;LOC_Os04g52710.3;LOC_Os04g52720.1	-1.51816	0.0337049
Os.18169.1.S1_at	Os01g0286900	LOC_Os01g18360.1;LOC_Os01g18360.2	2.97416	0.00032903		Os.8360.1.S1_at	Os01g0347500	LOC_Os01g24550.1;LOC_Os01g24600.1	-1.49847	0.0326217
Os.18169.2.S1_at		LOC_Os01g18360.1	2.94476	1.18353e-05		OsAffx.19698.1.S1_at		LOC_Os12g15920.1	-1.49049	0.00226147
Os.54146.1.S1_at	Os02g0770800	LOC_Os02g53130.1	2.93743	2.18507e-05		Os.7088.1.S1_at	Os07g0105000	LOC_Os07g01440.1	-1.47422	0.000708415
OsAffx.2707.1.S1_at		LOC_Os02g21300.1	2.90009	0.00455486		OsAffx.12970.1.S1_s_at		LOC_Os03g21480.1	-1.46615	0.0039585
Os.54940.1.S1_at	Os04g0522500	LOC_Os04g44150.1	2.8889	0.00313836		Os.55786.1.S1_at	Os06g0192400	LOC_Os06g09270.1	-1.45674	0.00816956
Os.51648.1.S1_at	Os03g0325600	LOC_Os03g20910.2	2.8755	0.000452387		Os.54145.1.S1_at	Os04g0673700	LOC_Os04g57739.2	-1.45528	0.0031993
OsAffx.25443.1.S1_at		LOC_Os03g39980.1	2.85765	0.00139581		Os.11556.1.S1_at	Os07g0677300	LOC_Os07g48030.1	-1.45392	0.000807971
Os.7342.1.S1_at	Os02g0820500	LOC_Os02g57490.1	2.83003	3.76132e-06		Os.18847.1.S1_at		N/A	-1.44607	0.00797277
OsAffx.5729.1.S1_at		LOC_Os08g07070.1	2.78124	0.00115623		Os.47413.1.S1_at	Os06g0522300	LOC_Os06g33100.1	-1.4298	0.0253946
Os.15573.1.A1_s_at		LOC_Os04g58734.1	2.76594	0.00039824		Os.52646.1.S1_at	Os05g0127500	LOC_Os05g03640.1	-1.42952	0.00248897
OsAffx.17516.1.S1_at		LOC_Os08g44940.1	2.74727	0.000327006		Os.8481.4.S1_x_at	Os03g0237500	LOC_Os03g13450.1;LOC_Os03g13450.2	-1.4146	0.0100038
Os.11798.1.S1_at	Os07g0592600	LOC_Os07g40290.1	2.7142	0.00016089		OsAffx.19332.1.S1_at		LOC_Os11g42430.1	-1.41103	0.00100134
Os.24041.1.A1_at		N/A	2.69694	0.0166691		Os.51343.1.S1_at	Os03g0204900	LOC_Os03g10740.1	-1.40548	0.0457641
Os.20154.1.S1_at	Os02g0811800	LOC_Os02g56700.1	2.6646	0.00263415		OsAffx.6250.1.S1_at		LOC_Os09g12400.1	-1.38607	0.003175
Os.2376.1.S1_at	Os03g0283200	LOC_Os03g17480.1	2.66339	0.00312639		OsAffx.2917.1.S1_s_at		LOC_Os02g39620.1	-1.38573	0.0328188
Os.31021.1.S1_at	Os07g0549100	LOC_Os07g36430.1	2.63732	0.0027957		Os.56924.1.S1_at	Os05g0493800	LOC_Os05g41420.1	-1.38051	8.92794e-06
Os.4863.2.S1_at		LOC_Os01g44050.1	2.59796	0.00041068		Os.36651.1.S1_at	Os04g0515900	LOC_Os04g43560.1	-1.37241	0.0108096
Os.29865.1.S1_at	Os01g0772500	LOC_Os01g56570.1	2.56279	0.00184272		Os.46073.1.A1_at	Os04g0404400	LOC_Os04g33150.1	-1.37158	0.0142453
Os.56946.1.S1_at	Os11g0255500	LOC_Os11g14910.1	2.55068	0.00562405		Os.46570.1.S1_at	Os10g0566800	LOC_Os10g41720.1	-1.3647	0.00336481
Os.770.1.S1_at	Os01g0627600	LOC_Os01g43720.1	2.54938	0.00215465		Os.29907.1.S1_at	Os01g0680100	LOC_Os01g48800.1	-1.35897	0.0282695
OsAffx.20360.1.S1_x_at		LOC_Os10g26410.1	2.4669	0.00149696		Os.9913.1.S1_at	Os04g0635000	LOC_Os04g54230.1	-1.34869	0.0452884
Os.11914.1.S1_at	Os06g0215900	LOC_Os06g11240.1	2.42597	2.23632e-05		OsAffx.28293.1.S1_at		LOC_Os07g05800.1	-1.33143	0.0149553
Os.12843.1.S1_at	Os03g0339400	LOC_Os03g22020.1	2.40322	0.000439638		OsAffx.27718.1.S1_at		LOC_Os06g19740.1	-1.32895	0.0233958
OsAffx.28161.1.S1_at		LOC_Os06g47850.1	2.39979	0.0101307		Os.11553.1.S1_at	Os03g0121300	LOC_Os03g02939.1	-1.32024	0.00403962
Os.53019.1.S1_at	Os11g0156000	LOC_Os11g05740.1	2.38051	0.00232913		OsAffx.4250.1.S1_at		LOC_Os05g04440.1	-1.316	0.00973549
Os.36449.1.S1_at	Os01g0785400	LOC_Os01g57610.1	2.36865	0.0026459		Os.47413.1.S1_x_at	Os06g0522300	LOC_Os06g33100.1	-1.30973	0.00890067
Os.4863.1.S1_at	Os01g0631200	LOC_Os01g44050.1	2.34678	0.00029393		OsAffx.4250.1.S1_s_at		LOC_Os05g04440.1	-1.28755	0.0490546
Os.18463.1.S1_at	Os05g0449200	LOC_Os05g37660.1	2.34617	0.0344362		Os.5920.1.S1_at	Os01g0726100	LOC_Os01g52660.1	-1.2742	0.000157813
Os.14210.1.S1_at		LOC_Os10g36360.1	2.32456	0.0040965		Os.15801.1.S1_at	Os11g0126800	N/A	-1.27166	0.00562397
Os.6960.1.S1_at	Os06g0600400	LOC_Os06g39880.1	2.28482	0.000316124		Os.51920.1.S1_at	Os11g0701900	LOC_Os11g47590.1	-1.26144	0.0443146
Os.55010.1.S1_at	Os08g0242400	LOC_Os08g14400.1	2.27102	0.000791738		Os.2965.1.S1_at	Os03g0368000	LOC_Os03g25280.1	-1.26119	0.0169545
Os.50596.1.S1_at	Os04g0483000	LOC_Os04g40680.1;LOC_Os04g40680.2	2.25593	0.000374013		Os.36470.1.S1_at	Os07g0256700	LOC_Os07g15320.1	-1.26071	0.00146632
Os.50606.1.S1_at	Os12g0149700	LOC_Os12g05394.1	2.24544	0.00137832		OsAffx.30816.2.S1_at		LOC_Os11g04550.1	-1.25264	0.0012406
Os.47914.1.S1_at	Os06g0215600	LOC_Os06g11210.1	2.23165	0.000223995		Os.18185.1.S1_at		LOC_Os01g71080.1	-1.25186	0.00294855
Os.7228.1.S1_at	Os02g0756200	LOC_Os02g51970.1	2.18093	0.000141405		Os.2237.1.S1_at	Os07g0677100	LOC_Os07g48010.1	-1.25118	0.0455569
Os.10348.1.S1_at	Os01g0597800	LOC_Os01g41430.1	2.1556	5.2593e-05		Os.23059.1.S1_s_at		N/A	-1.24418	0.0112483
Os.30670.2.S1_x_at		LOC_Os07g22730.1	2.1501	0.000930834		OsAffx.16879.1.S1_at		LOC_Os08g07590.1	-1.2413	0.0150545
Os.4762.1.S1_at	Os10g0530900	LOC_Os10g38740.1	2.1277	0.000414607		Os.7587.1.S1_at	Os09g0537100	LOC_Os09g36619.1;LOC_Os09g36619.3	-1.23591	0.000178043
Os.16044.1.S1_at	Os02g0513100	LOC_Os02g30910.1	2.12157	0.00455703		Os.6776.1.S1_at	Os07g0539100	LOC_Os07g35480.1;LOC_Os07g35480.2;LOC_Os07g35480.3	-1.22533	0.00499573
Os.55250.1.S1_at	Os09g0493000	LOC_Os09g32000.1	2.11938	0.00853007		Os.37430.1.S1_at	Os11g0143300	LOC_Os11g04720.1;LOC_Os11g04720.2	-1.22176	0.00509636
Os.55252.1.S1_at	Os04g0581800	LOC_Os04g49260.1	2.11686	1.24007e-05		OsAffx.14412.2.S1_s_at		LOC_Os04g54240.1	-1.20936	0.0357415
OsAffx.23652.1.S1_at		LOC_Os01g43890.1	2.11319	0.0118233		OsAffx.30127.1.S1_at		LOC_Os09g33650.1	-1.20694	0.000392751
Os.54066.1.S1_at	Os02g0540400	LOC_Os02g33670.1	2.09818	4.12406e-06		Os.54869.1.S1_at	Os06g0694200	LOC_Os06g47910.1	-1.18846	0.0114583
Os.7806.1.S1_at	Os04g0475600	LOC_Os04g39980.1	2.097	0.000144058		OsAffx.24922.1.S1_at		LOC_Os02g58350.1	-1.18372	0.0102511
Os.49755.1.S1_at	Os10g0525800	N/A	2.07756	0.000792599		Os.5905.1.S1_at	Os06g0521500	LOC_Os06g32990.1	-1.17407	0.00577137
Os.5549.1.S1_at	Os07g0225300	LOC_Os07g12340.1	2.07695	2.38165e-05		Os.4965.1.S1_at	Os03g0809000	LOC_Os03g59440.1	-1.17216	0.000865247
Os.46884.1.S1_at	Os10g0534400	LOC_Os10g39000.1	2.04992	0.00709836		Os.55417.1.S1_at	Os08g0253800	LOC_Os08g15420.1	-1.16826	0.00027319
Os.11789.1.S1_at	Os03g0109300	LOC_Os03g01880.1;LOC_Os03g01880.2	2.01985	0.000190217		Os.15112.1.S1_at	Os07g0416900	LOC_Os07g23410.1;LOC_Os07g23410.2	-1.1655	0.0334824
Os.3406.1.S1_at	Os04g0600300	LOC_Os04g51160.1	1.99458	0.000290577		Os.49050.1.S1_at	Os02g0550800	LOC_Os02g34580.1	-1.1627	0.000508952
Os.51299.1.S1_at	Os05g0464300	LOC_Os05g38880.1	1.98307	0.00212556		OsAffx.15160.1.S1_at		LOC_Os05g48890.1	-1.16108	0.000310774
Os.44475.1.S1_at	Os07g0564500	LOC_Os07g37730.1	1.97137	0.0012678		Os.51685.1.S1_at	Os05g0452900	LOC_Os05g37910.2	-1.15032	0.000789579
Os.28593.1.S1_at	Os06g0507300	LOC_Os06g31090.1	1.96026	0.00100682		Os.15801.1.S1_x_at	Os11g0126800	LOC_Os11g03290.1	-1.14331	0.00253561
Os.9945.1.S1_at	Os03g0633800	LOC_Os03g43410.1	1.95692	0.000256481		OsAffx.21410.1.S1_x_at		LOC_Os01g40560.1	-1.1387	0.00236788
OsAffx.30169.1.S1_at		LOC_Os09g37430.1	1.94944	0.0140129		OsAffx.31563.1.S1_at		LOC_Os11g03560.1;LOC_Os12g03330.1	-1.12405	0.00238625
Os.56016.1.S1_at	Os03g0853200	LOC_Os03g63620.1	1.94525	0.000531175		Os.57108.1.S1_at	Os12g0431300	LOC_Os12g24330.1	-1.11506	0.0276034
OsAffx.2928.1.S1_at		LOC_Os02g40500.1	1.94166	1.49918e-05		OsAffx.2268.1.S1_at		LOC_Os01g47820.1	-1.11311	0.00573301
Os.38806.1.A1_x_at		LOC_Os06g04230.1	1.93571	6.46431e-05		Os.54147.1.S1_at	Os02g0131800	LOC_Os02g03900.1	-1.1128	3.18941e-05
OsAffx.27557.1.S1_at		N/A	1.93044	6.01626e-05		Os.18692.1.S1_at	Os02g0648100	LOC_Os02g43290.1	-1.10991	0.0182944
Os.8778.1.S1_a_at	Os06g0216300	LOC_Os06g11290.1	1.88397	0.000300464		Os.17921.1.S1_at	Os05g0548900	LOC_Os05g47540.1;LOC_Os05g47540.2;LOC_Os05g47540.3;LOC_Os05g47540.4;LOC_Os05g47540.5	-1.09905	0.00210496
OsAffx.29650.1.S1_at		LOC_Os08g43760.1	1.88167	0.000586884		Os.49194.1.S1_at	Os04g0400800	LOC_Os04g32840.1	-1.09639	7.14326e-05
Os.53614.1.S1_at	Os02g0755900	LOC_Os02g51930.1	1.87775	0.0117094		Os.3396.1.S1_at	Os06g0713000	LOC_Os06g49880.1;LOC_Os06g49880.2	-1.0961	0.000336986
OsAffx.24980.1.S1_at		LOC_Os03g05510.1	1.8662	0.00174415		Os.52974.1.S1_at	Os04g0597700	LOC_Os04g50940.1;LOC_Os04g50940.2	-1.09418	0.0407291
Os.44475.1.S1_x_at	Os07g0564500	LOC_Os07g37730.1	1.85933	0.000277151		OsAffx.30199.1.S1_at		LOC_Os09g39120.1	-1.09147	0.0164027
OsAffx.12587.1.S1_s_at		LOC_Os02g51320.1	1.85643	0.000502295		Os.56757.1.S1_at	Os04g0567200	LOC_Os04g47930.1	-1.09134	0.043308
Os.12978.1.S1_at	Os06g0215600	LOC_Os06g11210.1	1.85423	0.00199218		Os.52833.1.S1_at	Os08g0113000	LOC_Os08g02110.1	-1.08968	0.0204389
Os.7344.1.S1_at	Os02g0756600	LOC_Os02g52000.1	1.83295	0.0013795		Os.14530.1.S1_at	Os09g0540400	LOC_Os09g36880.2	-1.08742	0.0130777
Os.4741.2.S1_x_at		LOC_Os10g41930.1;LOC_Os10g41930.2;LOC_Os10g41930.3;LOC_Os10g41930.4;LOC_Os10g41930.5;LOC_Os10g41930.6;LOC_Os10g41930.7	1.82894	0.00141954		Os.53919.1.S1_at	Os02g0184900	LOC_Os02g09220.1	-1.08732	0.029661
Os.51532.1.S1_at	Os12g0154700	LOC_Os12g05840.1	1.82771	0.00159825		Os.15139.1.S1_at	Os07g0417200	LOC_Os07g23430.1	-1.08681	0.0384103
OsAffx.24011.1.S1_at		LOC_Os01g72150.1	1.81136	0.0204518		Os.51546.1.S1_at	Os03g0183500	LOC_Os03g08520.1	-1.08208	0.000408081
OsAffx.15391.1.S1_at		LOC_Os06g12500.1	1.80128	0.0256154		Os.8508.1.S1_at	Os10g0532600	LOC_Os10g38880.1	-1.07692	0.00181198
Os.11266.1.S1_at	Os04g0339400	LOC_Os04g27060.1	1.79956	0.00606534		Os.9534.1.S1_at	Os01g0880800	LOC_Os01g65830.1	-1.07396	0.0128178
Os.7539.1.S1_at	Os03g0124500	LOC_Os03g03320.1	1.78934	0.00174524		OsAffx.23248.1.S1_at		LOC_Os01g14710.1	-1.0706	0.00294295
Os.55479.1.S1_at	Os05g0494600	LOC_Os05g41490.1	1.78142	0.00427676		Os.18683.1.S1_at	Os06g0652600	LOC_Os06g44280.1	-1.07034	0.00120422
Os.51714.1.S1_at	Os07g0684900	LOC_Os07g48560.1	1.77304	0.00337704		Os.18041.1.S1_at	Os02g0753500	LOC_Os02g51730.1	-1.06609	0.0168964
OsAffx.14473.1.S1_at		LOC_Os04g58740.1	1.76981	0.00552084		Os.18755.1.S1_at	Os04g0467000	LOC_Os04g39230.1	-1.06398	0.000137657
Os.48846.1.S1_at	Os09g0414900	LOC_Os09g24840.1;LOC_Os09g24840.2	1.7569	0.00700351		Os.15908.1.S1_s_at	Os01g0952500	LOC_Os01g72330.1	-1.05697	0.000100084
Os.9069.1.S1_at	Os01g0178500	LOC_Os01g08320.1	1.75104	5.73928e-06		Os.52181.1.S1_at	Os06g0675800	N/A	-1.05688	0.0053356
OsAffx.6505.1.S1_at		LOC_Os09g37440.1;LOC_Os09g37446.1;LOC_Os09g37446.2	1.7422	0.00517306		Os.9659.1.S1_at	Os08g0278900	LOC_Os08g17680.1	-1.05271	0.00304714
OsAffx.5079.1.S1_at		LOC_Os06g41880.1	1.74072	0.0114796		Os.53691.1.S1_at	Os03g0144300	LOC_Os03g05060.1;LOC_Os03g05060.2	-1.0479	0.00681792
Os.6157.1.S1_at		LOC_Os01g37630.1	1.71611	0.000467924		OsAffx.17468.1.S1_s_at		LOC_Os08g42080.1	-1.04064	0.00135287
Os.29814.1.S1_at	Os03g0845600	LOC_Os03g62860.1	1.71084	0.00305159		Os.49784.1.S1_at	Os11g0232100	LOC_Os11g12530.1	-1.03683	4.86381e-05
Os.54697.1.S1_at		N/A	1.71079	0.0080705		OsAffx.3191.1.S1_s_at		LOC_Os03g10740.1	-1.02995	0.0252435
Os.8622.1.S1_at	Os07g0182400	LOC_Os07g08460.1;LOC_Os07g08460.2	1.70952	0.000500012		OsAffx.22888.1.S1_x_at		N/A	-1.02916	0.00504478
Os.46635.1.S1_x_at		LOC_Os10g38350.1	1.70409	1.53986e-05		Os.27238.1.S1_at	Os10g0425400	LOC_Os10g28970.2	-1.02898	0.000731699
Os.49545.1.S1_at		LOC_Os11g32030.1	1.70164	0.000224398		Os.49453.1.S1_at	Os02g0179200	LOC_Os02g08270.1	-1.02574	0.000351359
Os.8374.1.S1_at	Os04g0519700	LOC_Os04g43910.1	1.69155	0.000112755		OsAffx.2887.1.S1_at		LOC_Os02g37100.1	-1.02116	0.00069854
Os.33885.1.S1_at	Os01g0155000	LOC_Os01g06220.1	1.69119	0.00019227		Os.7772.2.A1_at	Os06g0187900	LOC_Os06g08840.2;LOC_Os06g08840.7;LOC_Os06g08840.8	-1.01649	0.000575779
OsAffx.17942.1.S1_at		LOC_Os09g28160.1	1.68857	0.00143669		Os.53236.1.S1_at	Os02g0646200	LOC_Os02g43170.1;LOC_Os02g43170.2	-1.01561	0.000303625
OsAffx.25512.1.S1_s_at		LOC_Os03g43400.1	1.65668	0.000337876		Os.36672.1.S1_at	Os06g0107800	N/A	-1.01126	0.0140571
OsAffx.21591.1.S1_at		LOC_Os01g56660.1	1.65291	0.000891172		Os.36709.1.S1_at	Os01g0678800	LOC_Os01g48710.1	-1.00915	0.00394786
Os.33625.4.S1_at	Os01g0934800	LOC_Os01g70850.1;LOC_Os01g70850.2	1.65132	0.0213299		Os.50961.1.S1_at	Os03g0803500	LOC_Os03g58890.1;LOC_Os03g58890.2	-1.00663	0.0376965
Os.9067.1.S1_at	Os07g0635500	LOC_Os07g44140.1	1.65043	0.00453599		Os.20617.1.S1_at	Os07g0656200	LOC_Os07g46280.1;LOC_Os07g46280.2;LOC_Os07g46280.3	-1.00634	0.00541891
Os.38856.1.A1_s_at		LOC_Os01g67950.1	1.64225	0.000265804		Os.54289.1.S1_at	Os06g0212100	LOC_Os06g10930.1	-1.0038	0.00608717
Os.50470.1.S1_at	Os01g0940000	LOC_Os01g71310.1	1.63135	0.000337253		Os.27506.1.A1_at	Os11g0260100	LOC_Os11g15340.2	-1.00376	0.0288977
Os.54625.1.S1_at	Os12g0614600	LOC_Os12g42020.1	1.62138	0.000454256		Os.57007.1.S1_at	Os04g0648200	LOC_Os04g55440.1	-1.00336	0.008892
OsAffx.11472.1.S1_at		LOC_Os01g45020.1;LOC_Os01g45020.2	1.6152	0.0039094		Os.17522.1.S1_s_at	Os10g0516900	LOC_Os10g37290.1	-1.00172	0.000172644
OsAffx.21117.2.S1_at		LOC_Os01g28680.10	1.60536	0.0128298
Os.49551.1.S1_at	Os08g0104800	LOC_Os08g01400.1	1.60393	0.00251833
Os.20221.1.S1_at	Os09g0385700	LOC_Os09g21710.1	1.60125	0.0116838
Os.6364.1.S1_at	Os10g0411500	LOC_Os10g27170.1	1.59994	1.0004e-05
Os.51227.1.S1_x_at	Os04g0345400	LOC_Os04g27790.1	1.59266	0.000720675
Os.36568.1.S1_x_at	Os10g0525500	LOC_Os10g38150.1	1.58694	0.00101449
Os.10765.1.S1_at	Os11g0182200	LOC_Os11g07960.1	1.58689	0.000492287
Os.53592.1.S1_s_at	Os02g0512400	LOC_Os02g30850.1	1.58281	5.49014e-05
OsAffx.2304.1.S1_s_at		LOC_Os01g51780.1	1.57641	0.000562962
Os.26512.1.S1_at	Os03g0797800	LOC_Os03g58350.1	1.57135	0.0201109
Os.53380.1.S1_at	Os05g0465800	LOC_Os05g38980.1	1.55876	0.000157461
Os.1814.1.S1_a_at	Os05g0158700	LOC_Os05g06670.1	1.5503	0.000294728
Os.54305.1.S1_at	Os06g0232300	LOC_Os06g12610.1	1.54763	6.25811e-05
Os.5862.1.S1_at	Os01g0697100	LOC_Os01g50200.1	1.54585	0.000143666
Os.33722.1.S1_at	Os01g0736100	LOC_Os01g53430.1	1.54187	0.00105864
Os.12934.1.S1_at	Os01g0342900	LOC_Os01g24030.1;LOC_Os01g24030.2	1.53786	0.00396863
Os.55787.1.S1_at	Os10g0415300	LOC_Os10g28000.1	1.53768	0.000798323
Os.31908.1.S1_at	Os01g0224100	LOC_Os01g12440.1	1.53534	0.000132352
Os.5124.1.S1_at	Os05g0573300	LOC_Os05g49760.1;LOC_Os05g49770.1;LOC_Os05g49770.2	1.52429	0.00197684
OsAffx.17505.1.S1_at		LOC_Os08g43770.1	1.51879	0.0128188
Os.7335.1.S1_at	Os02g0572400	LOC_Os02g36340.1;LOC_Os02g36340.2	1.51356	5.08214e-05
Os.7794.1.S1_at	Os10g0528400	LOC_Os10g38489.1	1.507	0.00134412
Os.17265.1.S1_at	Os01g0388000	LOC_Os01g29150.1	1.5056	0.00319406
OsAffx.4107.1.S1_s_at		LOC_Os04g46350.1	1.5038	0.00104792
Os.16435.1.S1_at	Os02g0774200	LOC_Os02g53410.1	1.49375	0.0036202
OsAffx.25512.1.S1_x_at		LOC_Os03g43400.1	1.48872	0.000498968
OsAffx.6127.1.S1_at		LOC_Os08g43750.1	1.47844	0.000253141
Os.32727.1.S1_at	Os01g0623600	LOC_Os01g43480.1;LOC_Os01g43480.2;LOC_Os01g43480.3;LOC_Os01g43490.1	1.47807	0.00446402
Os.51408.1.S1_at	Os09g0547000	LOC_Os09g37490.1	1.47617	0.0142421
OsAffx.29871.1.S1_x_at		LOC_Os09g16330.1;LOC_Os09g16330.2	1.47242	0.00615787
Os.4806.1.S1_at	Os02g0817600	LOC_Os02g57250.1;LOC_Os02g57250.2	1.46799	7.02451e-06
OsAffx.24626.1.S1_x_at		LOC_Os02g38120.1	1.46607	0.000544996
Os.15092.1.S1_at	Os09g0484900	LOC_Os09g31130.1	1.46565	0.00428646
OsAffx.15155.1.S1_at		LOC_Os05g48730.1	1.46531	0.00874577
Os.27494.1.S1_at	Os07g0603300	LOC_Os07g41200.1	1.45139	0.0218329
Os.9116.1.S1_at	Os01g0383700	LOC_Os01g28680.1;LOC_Os01g28680.12;LOC_Os01g28680.2;LOC_Os01g28680.3;LOC_Os01g28680.5;LOC_Os01g28680.7;LOC_Os01g28680.8;LOC_Os01g28680.9	1.45102	5.09308e-06
Os.7902.1.S1_at	Os06g0683400	LOC_Os06g46950.1	1.44318	0.000127728
OsAffx.30204.1.S1_at		LOC_Os09g39190.1;LOC_Os09g39190.2	1.44239	0.0241236
OsAffx.24626.1.S1_at		LOC_Os02g38120.1	1.44212	0.000501463
Os.51831.1.S1_at	Os02g0252200	LOC_Os02g15340.1	1.44073	0.00511227
OsAffx.19271.1.S1_at		N/A	1.44021	0.00119998
Os.24890.1.S2_at	Os01g0949700	LOC_Os01g72130.1	1.4379	0.00671757
Os.4605.1.S1_at	Os10g0561800	LOC_Os10g41230.1	1.43609	0.000932265
Os.2230.1.S1_at	Os02g0743400	LOC_Os02g50960.1;LOC_Os02g50960.2	1.43426	0.0002865
OsAffx.6128.1.S1_at		LOC_Os08g43850.1	1.43169	0.00223854
Os.52956.1.S1_at	Os04g0271700	LOC_Os04g20330.1	1.42361	0.00906129
Os.25556.1.S1_x_at	Os08g0371200	LOC_Os08g28400.1	1.4172	0.00439711
Os.50438.1.S1_at	Os02g0575000	N/A	1.41683	0.00153772
Os.34782.1.S1_at	Os01g0888800	LOC_Os01g66530.1	1.40949	0.0173931
Os.47814.1.A1_s_at		LOC_Os09g38130.1;LOC_Os09g38130.2	1.40469	0.000275353
Os.53587.1.S1_at	Os12g0120100	LOC_Os12g02720.1	1.39507	0.000221318
Os.22271.2.S1_x_at	Os06g0702600	N/A	1.38791	0.000717523
Os.49657.1.S1_at	Os09g0459600	LOC_Os09g28560.1	1.38298	0.0073059
Os.12419.1.S1_at		N/A	1.37834	0.00210879
OsAffx.25840.1.S1_at		LOC_Os04g02560.1	1.37617	0.000251055
Os.34471.1.S1_at	Os01g0862800	LOC_Os01g64310.1;LOC_Os01g64310.2	1.3717	9.84541e-05
Os.49198.1.S1_at	Os04g0677300	LOC_Os04g58090.1	1.36948	1.1328e-05
Os.46825.1.S1_at	Os10g0530600	LOC_Os10g38720.1	1.36942	7.17863e-06
Os.32153.2.S1_x_at		LOC_Os01g61440.1	1.36049	0.00512102
Os.6223.1.S1_at	Os05g0399200	LOC_Os05g33110.1;LOC_Os05g33110.2;LOC_Os05g33110.3	1.35765	0.00516854
Os.52228.1.S1_at	Os11g0567800	LOC_Os11g36000.1	1.35166	0.0135462
OsAffx.24672.1.S1_at		LOC_Os02g41770.1	1.34804	0.00789539
OsAffx.28152.1.S1_at		LOC_Os06g47520.1;LOC_Os06g47530.1	1.34503	0.000986292
Os.42186.1.S1_at		LOC_Os01g60170.1	1.33684	0.0138984
Os.46634.1.S1_x_at		N/A	1.33173	0.00651056
OsAffx.28989.1.S1_s_at		LOC_Os08g02520.1	1.3252	0.0154745
Os.26938.1.A1_at		LOC_Os02g42150.1;LOC_Os02g42150.2	1.32128	0.0337189
Os.6965.1.S1_at	Os03g0311000	N/A	1.31881	6.63346e-05
OsAffx.15193.1.S1_at		LOC_Os05g51390.1;LOC_Os05g51390.2	1.31828	0.00188247
OsAffx.14582.1.S1_at		LOC_Os05g07700.3;LOC_Os05g07700.4	1.31422	0.00105377
OsAffx.19515.1.S1_s_at		LOC_Os12g06080.1	1.31315	0.00910744
Os.9331.1.S1_at	Os02g0787300	LOC_Os02g54600.1	1.31279	0.0313673
Os.7112.1.S1_at	Os03g0149000	LOC_Os03g05500.1	1.30858	0.00569358
Os.11335.3.S1_x_at	Os01g0720700	LOC_Os01g52260.1	1.2995	0.000571752
OsAffx.18028.1.S1_at		LOC_Os09g37460.1	1.28975	0.00190295
OsAffx.27278.1.S1_at		LOC_Os05g41760.1	1.28018	0.00136478
Os.57345.1.S1_at	Os02g0594700	LOC_Os02g38120.1	1.27263	2.72628e-05
Os.53815.1.S1_at	Os03g0142500	LOC_Os03g04890.1	1.26936	0.00184734
Os.23492.1.A1_at	Os07g0565500	LOC_Os07g37820.1	1.26691	0.00219491
OsAffx.29241.1.S1_s_at		LOC_Os08g16820.1	1.26271	0.000203644
Os.767.1.S1_at	Os01g0627400	LOC_Os01g43700.1;LOC_Os01g43700.2	1.26258	0.00192168
Os.5365.1.S1_at	Os02g0314600	LOC_Os02g21040.1	1.25644	0.000364788
Os.30886.2.S1_x_at	Os03g0829200	LOC_Os03g61360.1	1.25165	0.000110264
Os.11222.2.S1_x_at		LOC_Os01g40630.1;LOC_Os01g40630.2;LOC_Os01g40630.3	1.24729	0.00356939
Os.30886.3.S1_x_at	Os03g0829200	LOC_Os03g61360.1	1.24317	0.00192031
Os.7986.1.S1_at	Os03g0131200	LOC_Os03g03910.1	1.24276	0.00785013
Os.49384.1.A1_at	Os02g0769900	LOC_Os02g53040.1;LOC_Os02g53050.1	1.24185	0.00029917
Os.23028.1.S1_s_at	Os03g0183200	LOC_Os03g08490.1	1.23622	0.000464403
OsAffx.29578.1.S1_at		LOC_Os08g37970.1	1.23402	0.0388709
Os.53440.1.S1_at	Os02g0532900	LOC_Os02g33000.1	1.2286	0.00967396
Os.4700.1.S1_at	Os07g0666900	LOC_Os07g47100.1;LOC_Os07g47100.2	1.22409	0.00757609
Os.55059.1.S1_at	Os03g0746900	LOC_Os03g53540.1	1.2189	0.000737639
Os.23043.1.A1_x_at		N/A	1.21654	0.00332394
Os.39872.1.A1_s_at	Os05g0194500	LOC_Os05g10620.1;LOC_Os05g10620.2;LOC_Os05g10620.3	1.2146	0.000711268
Os.37620.1.S1_at	Os01g0763900	LOC_Os01g55820.1	1.21232	0.0081077
Os.4822.1.S1_at	Os05g0178600	LOC_Os05g08570.1;LOC_Os05g08570.2;LOC_Os05g08570.3;LOC_Os05g08570.4;LOC_Os05g08570.6	1.21223	0.000662768
Os.32153.1.S1_at	Os01g0830500	LOC_Os01g61440.1	1.20216	0.00115999
Os.23185.1.S1_at		N/A	1.19574	0.00166069
OsAffx.15442.1.S1_at		LOC_Os06g15600.1	1.19074	0.00762085
Os.24338.1.A1_at	Os01g0908200	N/A	1.18188	0.00102765
Os.23030.1.S1_at	Os09g0509100	LOC_Os09g33490.1	1.18182	0.000805752
Os.5124.1.S1_s_at	Os05g0573300	LOC_Os05g49760.1;LOC_Os05g49770.1;LOC_Os05g49770.2	1.18031	0.000890133
OsAffx.27219.1.S1_at		LOC_Os05g38290.1;LOC_Os05g38290.2	1.17801	0.0337909
Os.52944.1.A1_at	Os06g0192800	LOC_Os06g09310.1	1.17696	4.42192e-06
Os.15699.1.S1_at	Os10g0529400	LOC_Os10g38590.1;LOC_Os10g38590.2	1.17642	0.000788247
Os.54769.1.S1_at	Os07g0570900	N/A	1.17381	8.93438e-06
OsAffx.26254.1.S1_at		LOC_Os04g30490.1	1.17349	0.000102275
Os.45926.1.S1_s_at		LOC_Os01g09700.1	1.17205	0.00219135
Os.30886.1.S1_x_at	Os03g0829200	LOC_Os03g61360.1	1.16519	0.000318036
Os.46633.1.A1_at	Os10g0533500	LOC_Os10g38940.1	1.16361	0.000221549
Os.27671.1.S1_at	Os03g0283100	LOC_Os03g17470.1	1.16227	0.00020571
Os.45957.2.S1_at	Os11g0224300	N/A	1.15802	0.00169993
Os.23183.1.S1_at	Os09g0454600	LOC_Os09g28160.1	1.15649	0.000650921
Os.5562.1.S1_at	Os04g0600200	LOC_Os04g51150.1	1.15017	0.0118053
Os.55455.1.S1_at	Os04g0537100	LOC_Os04g45370.1	1.14845	0.00148776
Os.623.1.S1_at	Os01g0192300	N/A	1.1472	0.000360003
Os.14105.1.S1_at	Os11g0151400	LOC_Os11g05380.1	1.14673	0.00912929
OsAffx.27278.1.S1_x_at		LOC_Os05g41760.1	1.14662	0.00364764
Os.26460.2.S1_x_at	Os01g0511600	LOC_Os01g32830.1;LOC_Os01g32830.2	1.13531	0.011969
Os.7622.1.S1_at	Os04g0527000	LOC_Os04g44510.1	1.13318	0.000814596
Os.12112.1.S1_at	Os01g0823600	LOC_Os01g60830.1	1.13092	0.0398035
Os.40598.1.S1_x_at		LOC_Os01g28680.8;LOC_Os01g28680.9	1.1309	0.0049986
Os.2239.1.S1_at	Os03g0111300	LOC_Os03g02050.1	1.12187	0.0138001
Os.55193.1.S1_at	Os12g0617400	LOC_Os12g42280.1	1.11966	0.0312327
Os.46634.1.S1_at		N/A	1.1175	0.0105211
Os.12986.1.S1_at	Os04g0526800	LOC_Os04g44500.1	1.11686	0.00267661
Os.32978.1.S1_at	Os01g0854500	LOC_Os01g63510.1	1.11674	0.0015788
OsAffx.6536.1.S1_at		LOC_Os09g39810.1	1.1126	0.0270186
Os.5812.1.S1_at	Os03g0321300	LOC_Os03g20500.1	1.11234	0.00532258
Os.43896.1.S1_at	Os03g0188100	LOC_Os03g08900.1	1.1102	0.00716787
OsAffx.6497.1.S1_s_at		LOC_Os09g36850.1	1.10848	0.000990716
Os.39896.1.S1_at	Os06g0670000	LOC_Os06g45860.1	1.1073	0.00246569
Os.6898.1.S1_at	Os07g0628900	LOC_Os07g43570.1	1.10677	0.0166039
Os.27118.1.A1_at	Os06g0649800	LOC_Os06g44050.1	1.1035	0.000253806
Os.46328.1.S1_x_at	Os04g0556500	LOC_Os04g46980.1	1.10301	0.000871405
OsAffx.28727.1.S1_at		LOC_Os07g33320.1	1.09994	0.0134503
Os.11460.1.S1_at	Os07g0658700	LOC_Os07g46490.1	1.09916	0.00478457
Os.19863.1.S1_a_at	Os02g0558100	LOC_Os04g36560.1;LOC_Os04g36560.2	1.08955	0.00112095
Os.11906.1.S1_at	Os01g0698800	LOC_Os01g50350.1;LOC_Os01g50350.2	1.08485	0.0152569
Os.35013.1.S1_at	Os03g0268600	LOC_Os03g16170.1;LOC_Os03g16170.2	1.08105	0.0416116
Os.23468.1.A1_at	Os09g0452900	LOC_Os09g27940.1;LOC_Os09g27950.1	1.07996	0.000453564
Os.48131.1.S1_s_at		LOC_Os04g58890.1	1.07683	0.00173521
Os.19608.1.S1_at	Os09g0554300	LOC_Os09g38130.1;LOC_Os09g38130.2	1.0749	0.0023278
Os.10817.3.S1_x_at	Os11g0523800	LOC_Os11g32110.1;LOC_Os11g32110.2;LOC_Os11g32110.3;LOC_Os11g32110.4	1.07294	0.00176009
Os.13015.1.S1_at	Os10g0527800	LOC_Os10g38360.1	1.07218	0.00114968
Os.55236.1.S1_at	Os02g0592800	LOC_Os02g37970.1	1.07026	0.00410714
Os.12415.1.S1_at	Os09g0109600	N/A	1.06981	0.03221
OsAffx.25032.1.S1_s_at		LOC_Os03g10050.1	1.0679	0.00342227
Os.11222.1.S1_at	Os01g0588900	LOC_Os01g40630.1;LOC_Os01g40630.2;LOC_Os01g40630.3	1.06667	0.0102318
OsAffx.28804.1.S1_x_at		N/A	1.06333	0.00975186
Os.32668.1.S1_at	Os01g0176000	LOC_Os01g08090.1	1.05788	0.00417804
Os.5875.1.S1_at	Os12g0157000	N/A	1.05595	0.0212505
Os.2426.1.A1_at		LOC_Os11g10470.1	1.05438	0.0197954
Os.54615.1.S1_at	Os06g0289200	LOC_Os06g18140.1	1.04885	0.00981878
OsAffx.16082.1.S1_at		LOC_Os07g04560.1	1.04831	0.00492592
Os.51349.1.S1_at	Os02g0779300	LOC_Os02g53870.1	1.04489	0.0141625
Os.19465.1.S1_at	Os04g0660100	N/A	1.04186	0.00214564
OsAffx.12597.1.S1_at		LOC_Os02g51660.1	1.04139	0.004549
Os.27906.1.S1_a_at	Os01g0846300	LOC_Os01g62760.1	1.04016	0.0144112
Os.50714.1.S1_x_at	snoR14 snoRNA	N/A	1.03782	0.0126211
Os.9923.1.S1_at	Os03g0181100	LOC_Os03g08330.1	1.03663	0.00802948
OsAffx.3672.1.S1_at		LOC_Os03g62270.1	1.02972	0.000458669
Os.50585.1.S1_at	Os02g0594800	LOC_Os02g38130.1	1.02936	0.000162009
Os.10872.1.S1_at	Os07g0192000	LOC_Os07g09420.1	1.02623	0.000134087
Os.53146.1.S1_at	Os03g0727600	LOC_Os03g51740.1	1.02569	0.0370736
Os.50858.1.S1_at	Os02g0706900	LOC_Os02g47780.1	1.02547	0.0167113
Os.37876.1.S1_at	Os10g0546400	LOC_Os10g39920.1	1.02142	0.00592933
OsAffx.21616.1.S1_s_at		LOC_Os01g54890.1	1.01957	0.00195713
Os.55079.1.S1_at	Os01g0373800	N/A	1.01822	0.0012267
Os.37438.1.S1_at	Os01g0875000	LOC_Os01g65420.1	1.01774	0.000375426
Os.11354.1.S1_at	Os04g0604300	LOC_Os04g51460.1	1.0166	0.0017296
OsAffx.16247.1.S1_at		LOC_Os07g13800.1	1.01263	0.00416213
Os.8150.2.S1_x_at	Os05g0503300	LOC_Os05g42350.1	1.01021	0.00141546
Os.21801.1.S1_at	Os01g0138800	LOC_Os01g04620.1;LOC_Os01g04620.2;LOC_Os01g04620.3	1.00724	0.00220785
Os.11895.1.S2_at	Os02g0147600	LOC_Os02g05430.1	1.00636	0.0196933
Os.55256.1.S1_at	Os10g0467000	N/A	1.00478	0.000293214
Os.27807.1.S1_a_at	Os03g0107700	LOC_Os03g01740.1	1.00465	0.0061176
Os.32832.1.S1_a_at	Os03g0825300	LOC_Os03g61010.1	1.00094	0.0193045
Os.46453.1.S1_a_at	Os10g0203000	LOC_Os10g13550.1;LOC_Os10g13550.3	1.00072	0.000592273
