# Supplementary material for: Bioinformatic cis-element analyses performed in Arabidopsis and rice disclose bZIP- and MYB-related binding sites as potential AuxRE-coupling elements in auxin-mediated transcription
Source: BMC Plant Biol. 2012 Aug 1;12:125. doi: 10.1186/1471-2229-12-125 (PMC3438128; doi:10.1186/1471-2229-12-125)
Supplement: Additional file 5 — Auxin-regulated gene family members from A. thaliana. Presented are gene members of auxin-related gene families used in this work, with identifiers and gene descriptions extracted from the TAIR9 functional descriptions and current gene family classifications [36,69,70]. [file 1471-2229-12-125-S5.xls]

## Sheet: At familes
AUX/IAAs
TAIR Accession	Locus	Gene Model	Gene Type	Description	Other Name (Type)	Keywords
Gene:2196572	AT1G15580	AT1G15580.1	protein_coding	IAA5; auxin induced protein	ATAUX2-27; AUX2-27; AUXIN-INDUCIBLE 2-27; IAA5; INDOLE-3-ACETIC ACID INDUCIBLE 5; T16N11.9; T16N11_9	nucleus, flower, petal differentiation and expansion stage, response to auxin stimulus, response to cyclopentenone, transcription factor activity
Gene:2129909	AT4G14560	AT4G14560.1	protein_coding	IAA1; auxin (indole-3-acetic acid) induced gene (IAA1) encoding a short-lived nuclear-localized transcriptional regulator protein.	AUXIN RESISTANT 5; AXR5; DL3320W; FCAALL.409; IAA1; INDOLE-3-ACETIC ACID INDUCIBLE	4 anthesis, LP.04 four leaves visible, carpel, cotyledon, flower, hypocotyl, inflorescence meristem, leaf, leaf whorl, male gametophyte, nucleus, pedicel, petal differentiation and expansion stage, protein binding, response to auxin stimulus, root, sepal
Gene:2197837	AT1G04550	AT1G04550.1	protein_coding	IAA12/BDL plays a role in auxin-mediated processes of apical-basal patterning in the embryo. bdl mutants lack a primary root meristem	AUXIN-INDUCED PROTEIN 12; BDL; BODENLOS; IAA12; T1G11.20; T1G11_20	nucleus, 4 anthesis, 4 leaf senescence stage, C globular stage, D bilateral stage, E expanded cotyledon stage, F mature embryo stage, LP.02 two leaves visible, LP.04 four leaves visible, LP.06 six leaves visible, LP.08 eight leaves visible, LP.10 ten lea
Gene:2129899	AT4G14550	AT4G14550.1	protein_coding	IAA14 is a member of the Aux/IAA protein family. Involved in lateral root development. Gain of function mutation decreases auxin-inducible gene expression. Protein is localized to the nucleus. Expressed in stele and root tip epidermis. Functions as a ne	DL3315C; FCAALL.254; IAA14; INDOLE-3-ACETIC ACID INDUCIBLE 14; SLR; SOLITARY ROOT	4 anthesis, 4 leaf senescence stage, C globular stage, D bilateral stage, E expanded cotyledon stage, F mature embryo stage, LP.02 two leaves visible, LP.04 four leaves visible, LP.06 six leaves visible, LP.08 eight leaves visible, LP.10 ten leaves visib
Gene:2038700	AT2G01200	AT2G01200.1	protein_coding	IAA32; Belongs to auxin inducible gene family.	F10A8.8; F10A8_8; IAA32; INDOLE-3-ACETIC ACID INDUCIBLE 32; MATERNAL EFFECT EMBRYO ARREST 10; MEE10	nucleus, embryonic development ending in seed dormancy, pollen development, response to auxin stimulus, transcription factor activity
Gene:2116504	AT4G32280	AT4G32280.1	protein_coding	IAA29; Auxin inducible protein.	F10M6.1; IAA29; INDOLE-3-ACETIC ACID INDUCIBLE 29	nucleus, 4 leaf senescence stage, LP.04 four leaves visible, LP.06 six leaves visible, LP.08 eight leaves visible, LP.12 twelve leaves visible, cauline leaf, flower, inflorescence meristem, leaf, leaf whorl, petal differentiation and expansion stage, res
Gene:2041323	AT2G46990	AT2G46990.1	protein_coding	IAA20; Encodes a member of the Aux/IAA family of proteins implicated in auxin signaling. IAA20 lacks the conserved degron (domain II) found in many family members, and IAA20 fusion proteins are stable in Arabidopsis seedlings. IAA20 transcripts are induced by au	F14M4.18; IAA20; INDOLE-3-ACETIC ACID INDUCIBLE 20	D bilateral stage, E expanded cotyledon stage, carpel, columella root cap cell, cotyledon vascular tissue pattern formation, embryo, flower, fruit, gravitropism, nucleus, petal differentiation and expansion stage, quiescent center, response to auxin stim
Gene:2018378	AT1G04240	AT1G04240.1	protein_coding	IAA3/SHY2 regulates multiple auxin responses in roots. It is induced rapidly by IAA, and has been shown to be phosphorylated by oat phytochrome A in vitro.	F19P19.32; F19P19_32; IAA3; INDOLE-3-ACETIC ACID 3; SHORT HYPOCOTYL 2; SHY2	nucleus, 4 anthesis, 4 leaf senescence stage, C globular stage, D bilateral stage, E expanded cotyledon stage, F mature embryo stage, LP.02 two leaves visible, LP.04 four leaves visible, LP.06 six leaves visible, LP.08 eight leaves visible, LP.10 ten lea
Gene:2020254	AT1G04100	AT1G04100.1	protein_coding	IAA10; Auxin induced gene.	F20D22.13; F20D22_13; IAA10; INDOLEACETIC ACID-INDUCED PROTEIN 10	nucleus, 4 anthesis, flower, hypocotyl, inflorescence meristem, leaf whorl, petal differentiation and expansion stage, response to auxin stimulus, response to chitin, sepal, sperm cell, stem, transcription factor activity
Gene:2051153	AT2G33310	AT2G33310.1	protein_coding	IAA13; Auxin induced gene.	F4P9.8; F4P9_8; IAA13	nucleus, 4 anthesis, 4 leaf senescence stage, C globular stage, D bilateral stage, E expanded cotyledon stage, F mature embryo stage, LP.02 two leaves visible, LP.04 four leaves visible, LP.06 six leaves visible, LP.08 eight leaves visible, LP.10 ten lea
Gene:2084932	AT3G04730	AT3G04730.1	protein_coding	IAA16; early auxin-induced.	F7O18.22; F7O18_22; IAA16; INDOLEACETIC ACID-INDUCED PROTEIN 16	nucleus, 4 anthesis, 4 leaf senescence stage, C globular stage, D bilateral stage, E expanded cotyledon stage, F mature embryo stage, LP.02 two leaves visible, LP.04 four leaves visible, LP.06 six leaves visible, LP.08 eight leaves visible, LP.10 ten lea
Gene:2139889	AT4G28640	AT4G28640.1	protein_coding	IAA11; Auxin induced gene.	IAA11; INDOLE-3-ACETIC ACID INDUCIBLE 11; T5F17.90; T5F17_90	nucleus, 4 anthesis, 4 leaf senescence stage, C globular stage, D bilateral stage, E expanded cotyledon stage, F mature embryo stage, LP.02 two leaves visible, LP.04 four leaves visible, LP.06 six leaves visible, LP.08 eight leaves visible, LP.10 ten lea
Gene:2195819	AT1G51950	AT1G51950.1	protein_coding	IAA18; INDOLE-3-ACETIC ACID INDUCIBLE 18; FUNCTIONS IN: transcription factor activity; INVOLVED IN: response to auxin stimulus; LOCATED IN: nucleus; EXPRESSED IN: 22 plant structures; EXPRESSED DURING: 13 growth stages; CONTAINS InterPro DOMAIN/s: Aux/IA	IAA18; INDOLE-3-ACETIC ACID INDUCIBLE 18; T14L22.14; T14L22_14	nucleus, 4 anthesis, 4 leaf senescence stage, C globular stage, D bilateral stage, E expanded cotyledon stage, F mature embryo stage, LP.02 two leaves visible, LP.04 four leaves visible, LP.06 six leaves visible, LP.08 eight leaves visible, LP.10 ten lea
Gene:2090140	AT3G15540	AT3G15540.1	protein_coding	IAA19; Primary auxin-responsive gene. Involved in the regulation stamen filaments development.	IAA19; INDOLE-3-ACETIC ACID INDUCIBLE 19; MASSUGU 2; MJK13.22; MSG2	nucleus, 4 anthesis, 4 leaf senescence stage, C globular stage, D bilateral stage, E expanded cotyledon stage, F mature embryo stage, LP.02 two leaves visible, LP.04 four leaves visible, LP.06 six leaves visible, LP.08 eight leaves visible, LP.10 ten lea
Gene:2094577	AT3G23030	AT3G23030.1	protein_coding	IAA2; auxin inducible gene expressed in the nucleus	IAA2; INDOLE-3-ACETIC ACID INDUCIBLE 2; MXC7.6	4 anthesis, 4 leaf senescence stage, C globular stage, D bilateral stage, LP.02 two leaves visible, LP.04 four leaves visible, LP.06 six leaves visible, LP.08 eight leaves visible, LP.10 ten leaves visible, LP.12 twelve leaves visible, carpel, cauline le
Gene:2098022	AT3G62100	AT3G62100.1	protein_coding	IAA30; Encodes a member of the Aux/IAA family of proteins implicated in auxin signaling. IAA30 lacks the conserved degron (domain II) found in many family members. IAA30 transcripts are induced by auxin treatment and accumulate preferentially in the quiescent c	IAA30; INDOLE-3-ACETIC ACID INDUCIBLE 30; T17J13.60	chloroplast, nucleus, 4 anthesis, C globular stage, D bilateral stage, E expanded cotyledon stage, F mature embryo stage, embryo, flower, fruit, gravitropism, hypocotyl, inflorescence meristem, leaf, leaf whorl, pedicel, petal, petal differentiation and
Gene:2090526	AT3G17600	AT3G17600.1	protein_coding	IAA31; Encodes a member of the Aux/IAA family of proteins implicated in auxin signaling. IAA31 shares several residues with the conserved domain II region, believed to act as a degron in many of the rapidly degraded Aux/IAA family members. An IAA31 fusion protei	IAA31; INDOLE-3-ACETIC ACID INDUCIBLE 31; MKP6.16	chloroplast, nucleus, flower, fruit, gravitropism, response to auxin stimulus, root, root development, rosette leaf, shoot system development, stem, transcription factor activity
Gene:3441974	AT5G57420	AT5G57420.1	protein_coding	IAA33; Belongs to auxin inducible gene family.	IAA33; INDOLE-3-ACETIC ACID INDUCIBLE 33; MUA2.1; MUA2_1	nucleus, 4 anthesis, D bilateral stage, E expanded cotyledon stage, F mature embryo stage, carpel, embryo, flower, leaf whorl, pedicel, petal, petal differentiation and expansion stage, response to auxin stimulus, root, seed, sepal, shoot apex, stamen, t
Gene:2196183	AT1G15050	AT1G15050.1	protein_coding	IAA34; Belongs to auxin inducible gene family.	IAA34; INDOLE-3-ACETIC ACID INDUCIBLE 34; t15d22.10; t15d22_10	nucleus, response to auxin stimulus, transcription factor activity
Gene:2065993	AT2G22670	AT2G22670.1	protein_coding	IAA8; gene is auxin inducible.	IAA8; INDOLEACETIC ACID-INDUCED PROTEIN 8; T9I22.11; T9I22_11	4 anthesis, 4 leaf senescence stage, C globular stage, D bilateral stage, E expanded cotyledon stage, F mature embryo stage, LP.02 two leaves visible, LP.04 four leaves visible, LP.06 six leaves visible, LP.08 eight leaves visible, LP.10 ten leaves visib
Gene:3441526	AT5G65670	AT5G65670.1	protein_coding	IAA9; auxin (indole-3-acetic acid) induced gene	IAA9; INDOLE-3-ACETIC ACID INDUCIBLE 9; MPA24.1; MPA24_1	4 anthesis, 4 leaf senescence stage, C globular stage, D bilateral stage, E expanded cotyledon stage, F mature embryo stage, LP.02 two leaves visible, LP.04 four leaves visible, LP.06 six leaves visible, LP.08 eight leaves visible, LP.10 ten leaves visib
Gene:3442836	AT5G25890	AT5G25890.1	protein_coding	IAA28; encodes a protein that may be a negative regulator of lateral root formation in response to auxin. It is a member of IAA/ARF gene family and is plant-specific. Gain of function mutations in this gene suppresses lateral root formation and is resistant to i	IAA-ALANINE RESISTANT 2; IAA28; IAR2; INDOLE-3-ACETIC ACID INDUCIBLE 28; T1N24.24; T1N24_24	nucleus, 4 anthesis, 4 leaf senescence stage, C globular stage, LP.06 six leaves visible, LP.10 ten leaves visible, LP.12 twelve leaves visible, cauline leaf, embryo, flower, hypocotyl, inflorescence meristem, intracellular, lateral root morphogenesis, l
Gene:2011461	AT1G52830	AT1G52830.1	protein_coding	IAA6/SHY1; An extragenic dominant suppressor of the hy2 mutant phenotype. Also exhibits aspects of constitutive photomorphogenetic phenotype in the absence of hy2. Mutants have dominant leaf curling phenotype shortened hypocotyls and reduced apical hook. Induced by indole-3-acetic acid.	F14G24.10 ;F14G24_10; IAA6; INDOLE-3-ACETIC ACID 6; SHORT HYPOCOTYL 1; SHY1	DNA-dependent, de-etiolation, nucleus, regulation of transcription, regulation of transcription, DNA-dependent, response to auxin stimulus, sequence-specific DNA binding transcription factor activity.
Gene:2034200	AT1G80390	AT1G80390.1	protein_coding	IAA15; Member of a multigene family of Auxin responsive genes.	F5I6.14; F5I6_14 ; IAA15; INDOLE-3-ACETIC ACID INDUCIBLE 15	DNA-dependent, nucleus, regulation of transcription, regulation of transcription, DNA-dependent, response to auxin stimulus, sequence-specific DNA binding transcription factor activity
Gene:2119976	AT4G29080	AT4G29080.1	protein_coding	IAA27; phytochrome-associated protein 2 (PAP2)	F19B15.110F19B15_110IAA27INDOLE-3-ACETIC ACID INDUCIBLE 27PAP2PHYTOCHROME-ASSOCIATED PROTEIN 2	DNA-dependent, intracellular, nucleus, regulation of transcription, regulation of transcription, DNA-dependent, regulation of translation, response to auxin stimulus, sequence-specific DNA binding transcription factor activity
Gene:2170862	AT5G43700	AT5G43700.1	protein_coding	IAA4; Auxin inducible protein similar to transcription factors.	ATAUX2-11; AUXIN INDUCIBLE 2-11; IAA4; INDOLE-3-ACETIC ACID INDUCIBLE 4; MQD19.3; MQD19_3	DNA binding, DNA-dependent, intracellular, nucleus, regulation of transcription, regulation of transcription, DNA-dependent, regulation of translation, response to auxin stimulus, response to cyclopentenone, sequence-specific DNA binding transcription factor activity
Gene:2018374	AT1G04250	AT1G04250.1	protein_coding	IAA17/AXR3; Transcription regulator acting as repressor of auxin-inducible gene expression. Auxin-inducible AUX/IAA gene. Short-lived nuclear protein with four conserved domains. Domain III has homology to beta alpha alpha dimerization and DNA binding domains. Involved in auxin signaling. Auxin induces the degradation of the protein in a dosage-dependent manner in a process mediated by AtRac1. Au…	AUXIN RESISTANT 3; AXR3; F19P19.31; F19P19_31; IAA17; INDOLE-3-ACETIC ACID INDUCIBLE 17	DNA-dependent, SCF ubiquitin ligase complex, auxin mediated signaling pathway, identical protein binding, nucleus, proteasome complex, protein binding, regulation of transcription, regulation of transcription, DNA-dependent, response to auxin stimulus, sequence-specific DNA binding transcription factor activity, signalosome
Gene:2094598	AT3G23050	AT3G23050.1	protein_coding	IAA7/AXR2; Transcription regulator acting as repressor of auxin-inducible gene expression. Plays role in the control of gravitropic growth and development in light-grown seedlings. Auxin induces the degradation of the protein in a dosage-dependent manner in a process mediated by AtRac1. Auxin induced the relocalization of the protein within the nucleus from a diffused nucleoplasmic pattern to a d…	AUXIN RESISTANT 2, AXR2, IAA7, INDOLE-3-ACETIC ACID 7, MXC7.8	DNA-dependent, SCF ubiquitin ligase complex, gravitropism, nucleus, proteasome complex, protein binding, regulation of growth, regulation of transcription, regulation of transcription, DNA-dependent, response to auxin stimulus, response to jasmonic acid stimulus, response to water deprivation, response to wounding, sequence-specific DNA binding transcription factor activity, signalosome
Gene:2088324	AT3G16500	AT3G16500.1	protein_coding	IAA26; phytochrome-associated protein 1 (PAP1)	IAA26, INDOLE-3-ACETIC ACID INDUCIBLE 26, MDC8.13, PAP1, PHYTOCHROME-ASSOCIATED PROTEIN 1	DNA-dependent, nucleus, regulation of transcription, regulation of transcription, DNA-dependent, response to auxin stimulus, sequence-specific DNA binding transcription factor activity
ARFs
TAIR Accession	Locus	Gene Model	Gene Type	Description	Other Name (Type)	Keywords
Gene:2025990	AT1G59750	AT1G59750.1	protein_coding	ARF1; Encodes a member of the auxin response factor family. ARFs bind to the cis element 5'-TGTCTC-3' ARFs mediate changes in gene expression in response to auxin. ARF's form heterodimers with IAA/AUX genes. ARF1 enhances mutant phenotypes of ARF2 and may act w	ARF1; AUXIN RESPONSE FACTOR 1; F23H11.7; F23H11_7	4 anthesis, 4 leaf senescence stage, C globular stage, D bilateral stage, DNA binding, E expanded cotyledon stage, F mature embryo stage, LP.02 two leaves visible, LP.04 four leaves visible, LP.06 six leaves visible, LP.08 eight leaves visible, LP.10 ten
Gene:2057516	AT2G28350	AT2G28350.1	protein_coding	ARF10; Involved in root cap cell differentiation.	ARF10; AUXIN RESPONSE FACTOR 10; T1B3.13; T1B3_13	nucleus, 4 anthesis, 4 leaf senescence stage, C globular stage, D bilateral stage, E expanded cotyledon stage, F mature embryo stage, LP.02 two leaves visible, LP.04 four leaves visible, LP.06 six leaves visible, LP.08 eight leaves visible, LP.10 ten lea
Gene:2202204	AT1G19220	AT1G19220.1	protein_coding	ARF19; Encodes an auxin response factor that contains the conserved VP1-B3 DNA-binding domain at its N-terminus and the Aux/IAA-like domains III and IV present in most ARFs at its C-terminus. The protein interacts with IAA1 (yeast two hybrid) and other auxin res	ARF11; ARF19; AUXIN RESPONSE FACTOR 19; AUXIN RESPONSE FACTOR11; IAA-REGULATED 22; IAA22; T29M8.9; T29M8_9	4 anthesis, 4 leaf senescence stage, C globular stage, D bilateral stage, DNA binding, E expanded cotyledon stage, F mature embryo stage, LP.02 two leaves visible, LP.04 four leaves visible, LP.06 six leaves visible, LP.08 eight leaves visible, LP.10 ten
Gene:3436138	AT2G46530	AT2G46530.1	protein_coding	ARF11; AUXIN RESPONSE FACTOR 11; FUNCTIONS IN: transcription factor activity; INVOLVED IN: response to hormone stimulus, regulation of transcription, DNA-dependent, regulation of transcription; LOCATED IN: nucleus; EXPRESSED IN: 20 plant structures; EXPR	ARF11; AUXIN RESPONSE FACTOR 11; F11C10.34	nucleus, regulation of transcription, DNA-dependent, response to hormone stimulus, regulation of transcription, 4 anthesis, 4 leaf senescence stage, C globular stage, D bilateral stage, E expanded cotyledon stage, F mature embryo stage, LP.02 two leaves
Gene:2026144	AT1G34310	AT1G34310.1	protein_coding	ARF12; AUXIN RESPONSE FACTOR 12; FUNCTIONS IN: transcription factor activity; INVOLVED IN: response to hormone stimulus, regulation of transcription, DNA-dependent, regulation of transcription; LOCATED IN: nucleus; EXPRESSED IN: 20 plant structures; EXPR	ARF12; AUXIN RESPONSE FACTOR 12; F23M19.4; F23M19_4	nucleus, regulation of transcription, DNA-dependent, response to hormone stimulus, regulation of transcription, 4 anthesis, 4 leaf senescence stage, C globular stage, D bilateral stage, E expanded cotyledon stage, F mature embryo stage, LP.02 two leaves
Gene:2008990	AT1G34170	AT1G34170.1	protein_coding	ARF13; AUXIN RESPONSE FACTOR 13; FUNCTIONS IN: transcription factor activity; INVOLVED IN: regulation of transcription; LOCATED IN: nucleus; CONTAINS InterPro DOMAIN/s: Transcriptional factor B3 (InterPro:IPR003340), Auxin response factor (InterPro:IPR01	ARF13; AUXIN RESPONSE FACTOR 13; F12G12.1; F12G12_1	nucleus, regulation of transcription, transcription factor activity
Gene:2014730	AT1G35540	AT1G35540.1	protein_coding	ARF14; AUXIN RESPONSE FACTOR 14; FUNCTIONS IN: transcription factor activity; INVOLVED IN: regulation of transcription; LOCATED IN: nucleus; CONTAINS InterPro DOMAIN/s: Aux/IAA-ARF-dimerisation (InterPro:IPR011525), Transcriptional factor B3 (InterPro:IP	ARF14; AUXIN RESPONSE FACTOR 14; F15O4.64; F15O4_64	nucleus, regulation of transcription, transcription factor activity
Gene:2014685	AT1G35520	AT1G35520.1	protein_coding	ARF15; AUXIN RESPONSE FACTOR 15; FUNCTIONS IN: transcription factor activity; INVOLVED IN: regulation of transcription; LOCATED IN: nucleus; CONTAINS InterPro DOMAIN/s: Aux/IAA-ARF-dimerisation (InterPro:IPR011525), Transcriptional factor B3 (InterPro:IP	ARF15; AUXIN RESPONSE FACTOR 15; F15O4.42	nucleus, regulation of transcription, transcription factor activity
Gene:2126459	AT4G30080	AT4G30080.1	protein_coding	ARF16; Involved in root cap cell differentiation. Gene expression is regulated by mir160.Located in the nucleus.	ARF16; AUXIN RESPONSE FACTOR 16; F6G3.110; F6G3_110	4 anthesis, 4 leaf senescence stage, C globular stage, D bilateral stage, E expanded cotyledon stage, F mature embryo stage, LP.02 two leaves visible, LP.04 four leaves visible, LP.06 six leaves visible, LP.08 eight leaves visible, LP.10 ten leaves visib
Gene:2029435	AT1G77850	AT1G77850.1	protein_coding	ARF17; Posttranscriptionally regulated by miR160 and is essential for proper development.Regulates early auxin response genes.	ARF17; AUXIN RESPONSE FACTOR 17; F28K19.6; F28K19_6	nucleus, 4 anthesis, 4 leaf senescence stage, C globular stage, D bilateral stage, E expanded cotyledon stage, F mature embryo stage, LP.02 two leaves visible, LP.04 four leaves visible, LP.06 six leaves visible, LP.08 eight leaves visible, LP.10 ten lea
Gene:3698776	AT3G61830	AT3G61830.1	protein_coding	ARF18; AUXIN RESPONSE FACTOR 18; FUNCTIONS IN: transcription factor activity; INVOLVED IN: response to hormone stimulus, regulation of transcription, DNA-dependent, regulation of transcription; LOCATED IN: nucleus; EXPRESSED IN: 22 plant structures; EXPR	ARF18; AUXIN RESPONSE FACTOR 18; F21F14.12	nucleus, regulation of transcription, DNA-dependent, response to hormone stimulus, regulation of transcription, 4 anthesis, 4 leaf senescence stage, C globular stage, D bilateral stage, E expanded cotyledon stage, F mature embryo stage, LP.02 two leaves
Gene:2174012	AT5G62000	AT5G62000.1	protein_coding	ARF2; Encodes an auxin response factor. Mutants have many defects including enlarged rosette leaves, reduced fertility, later senescence, hypocotyl elongation defects, enlarged seeds and enlarged cotyledons. May not mediate auxin effects. Increase in seed size	ARF1-BINDING PROTEIN; ARF1-BP; ARF2; AT5G62010; AUXIN RESPONSE FACTOR 2; HLS1 SUPPRESSOR; HSS; MTG10.1; MTG10_1	chloroplast, nucleus, cultured cell, 4 anthesis, 4 leaf senescence stage, C globular stage, D bilateral stage, E expanded cotyledon stage, F mature embryo stage, LP.02 two leaves visible, LP.04 four leaves visible, LP.06 six leaves visible, LP.08 eight l
Gene:2206716	AT1G35240	AT1G35240.1	protein_coding	ARF20; AUXIN RESPONSE FACTOR 20; FUNCTIONS IN: transcription factor activity; INVOLVED IN: regulation of transcription; LOCATED IN: nucleus; CONTAINS InterPro DOMAIN/s: Aux/IAA-ARF-dimerisation (InterPro:IPR011525), Transcriptional factor B3 (InterPro:IP	ARF20; AUXIN RESPONSE FACTOR 20; T9I1.3; T9I1_3	nucleus, regulation of transcription, transcription factor activity
Gene:3434704	AT1G34410	AT1G34410.1	protein_coding	ARF21; AUXIN RESPONSE FACTOR 21; FUNCTIONS IN: transcription factor activity; INVOLVED IN: regulation of transcription; LOCATED IN: nucleus; CONTAINS InterPro DOMAIN/s: Aux/IAA-ARF-dimerisation (InterPro:IPR011525), Transcriptional factor B3 (InterPro:IP	ARF21; AUXIN RESPONSE FACTOR 21; F12K21.26; F12K21_26	nucleus, regulation of transcription, transcription factor activity
Gene:2036287	AT1G34390	AT1G34390.1	protein_coding	ARF22; AUXIN RESPONSE FACTOR 22; FUNCTIONS IN: transcription factor activity; INVOLVED IN: regulation of transcription; LOCATED IN: nucleus; CONTAINS InterPro DOMAIN/s: Aux/IAA-ARF-dimerisation (InterPro:IPR011525), Transcriptional factor B3 (InterPro:IP	ARF22; AUXIN RESPONSE FACTOR 22; F7P12.6; F7P12_6	nucleus, regulation of transcription, transcription factor activity
Gene:2037168	AT1G43950	AT1G43950.1	protein_coding	ARF23; AUXIN RESPONSE FACTOR 23; FUNCTIONS IN: transcription factor activity; INVOLVED IN: regulation of transcription; LOCATED IN: cellular_component unknown; CONTAINS InterPro DOMAIN/s: Transcriptional factor B3 (InterPro:IPR003340); BEST Arabidopsis t	ARF23; AUXIN RESPONSE FACTOR 23; F9C16.11; F9C16_11	cellular component unknown, regulation of transcription, transcription factor activity
Gene:2057608	AT2G33860	AT2G33860.1	protein_coding	ARF3; ettin (ett) mutations have pleiotropic effects on Arabidopsis flower development, causing increases in perianth organ number, decreases in stamen number and anther formation, and apical-basal patterning defects in the gynoecium. The ETTIN gene encodes a p	ARF3; AUXIN RESPONSE TRANSCRIPTION FACTOR 3; ETT; ETTIN; T1B8.30; T1B8_30	nucleus, 4 anthesis, 4 leaf senescence stage, B reproductive growth, C globular stage, D bilateral stage, DNA binding, E expanded cotyledon stage, F mature embryo stage, LP.02 two leaves visible, LP.04 four leaves visible, LP.06 six leaves visible, LP.08
Gene:2175097	AT5G60450	AT5G60450.1	protein_coding	ARF4; Encodes a member of the ARF family of transcription factors which mediate auxin responses. ARF4 appears to have redundant function with ETT(ARF3) in specifying abaxial cell identity.	ARF4; AUXIN RESPONSE FACTOR 4; MUF9.7; MUF9_7	nucleus, 4 anthesis, 4 leaf senescence stage, C globular stage, D bilateral stage, E expanded cotyledon stage, F mature embryo stage, LP.02 two leaves visible, LP.04 four leaves visible, LP.06 six leaves visible, LP.10 ten leaves visible, LP.12 twelve le
Gene:2035453	AT1G19850	AT1G19850.1	protein_coding	ARF5; Encodes a transcription factor (IAA24) mediating embryo axis formation and vascular development. Similar to AUXIN RESPONSIVE FACTOR 1 (ARF1) shown to bind to auxin responsive elements (AREs), and to the maize transcriptional activator VIVIPAROUS 1( VP1).	ARF5; AUXIN RESPONSE FACTOR 5; F6F9.10; F6F9_10; IAA24; INDOLEACETIC ACID 24; MONOPTEROS; MP	membrane, leaf, 4 anthesis, 4 leaf senescence stage, C globular stage, D bilateral stage, E expanded cotyledon stage, F mature embryo stage, LP.02 two leaves visible, LP.08 eight leaves visible, LP.10 ten leaves visible, LP.12 twelve leaves visible, carp
Gene:2204236	AT1G30330	AT1G30330.1	protein_coding	ARF6; Encodes a member of the auxin response factor family. Mediates auxin response via expression of auxin regulated genes. Acts redundantly with ARF8 to control stamen elongation and flower maturation. Expression of ARF6 is controlled by miR167.	ARF6; AUXIN RESPONSE FACTOR 6; T4K22.6; T4K22_6	nucleus, 4 anthesis, 4 leaf senescence stage, C globular stage, D bilateral stage, E expanded cotyledon stage, F mature embryo stage, LP.02 two leaves visible, LP.04 four leaves visible, LP.06 six leaves visible, LP.08 eight leaves visible, LP.10 ten lea
Gene:2180468	AT5G20730	AT5G20730.1	protein_coding	ARF7; Encodes an auxin-regulated transcriptional activator. Activates expression of IAA1 and IAA9 in the presence of auxin. Mutants affect blue light and gravitropic and auxin mediated growth responses. Together with AUX19, it is involved in the response to e	ARF7; AUXIN RESPONSE FACTOR 7; BIP; BIPOSTO; IAA21; INDOLE ACETIC ACID 21; MASSUGU 1; MSG1; NON-PHOTOTROPHIC HYPOCOTYL; NPH4; T1M15.130; T1M15_130; TIR5; TRANSPORT INHIBITOR RESPONSE 5	4 anthesis, 4 leaf senescence stage, C globular stage, D bilateral stage, DNA binding, E expanded cotyledon stage, F mature embryo stage, LP.02 two leaves visible, LP.04 four leaves visible, LP.06 six leaves visible, LP.08 eight leaves visible, LP.10 ten
Gene:2152641	AT5G37020	AT5G37020.1	protein_coding	ARF8; Encodes a member of the auxin response factor family. Mediates auxin response via expression of auxin regulated genes. Acts redundantly with ARF6 to control stamen elongation and flower maturation. Expression of ARF8 is controlled by miR167.	ARF8; ATARF8; AUXIN RESPONSE FACTOR 8; K15O15.1; K15O15_1	nucleus, 4 anthesis, 4 leaf senescence stage, C globular stage, D bilateral stage, E expanded cotyledon stage, F mature embryo stage, LP.02 two leaves visible, LP.04 four leaves visible, LP.06 six leaves visible, LP.08 eight leaves visible, LP.10 ten lea
Gene:2138095	AT4G23980	AT4G23980.1	protein_coding	ARF9; Encodes auxin response factor 9.	ARF9; AUXIN RESPONSE FACTOR 9; T32A16.150; T32A16_150	nucleus, 4 anthesis, 4 leaf senescence stage, C globular stage, D bilateral stage, E expanded cotyledon stage, F mature embryo stage, LP.02 two leaves visible, LP.04 four leaves visible, LP.06 six leaves visible, LP.08 eight leaves visible, LP.10 ten lea
SAURs
TAIR Accession	Locus	Gene Model	Gene Type	Description	Other Name (Type)	Keywords
Gene:3698787	AT3G61750	AT3G61750.1	protein_coding	auxin-responsive protein -related; FUNCTIONS IN: dopamine beta-monooxygenase activity; INVOLVED IN: histidine catabolic process; LOCATED IN: membrane; CONTAINS InterPro DOMAIN/s: DOMON related (InterPro:IPR005018), Cytochrome b561/ferric reductase transme	F21F14.14	dopamine beta-monooxygenase activity, histidine catabolic process, membrane
Gene:2180463	AT5G20810	AT5G20810.1	protein_coding	auxin-responsive protein, putative / small auxin up RNA (SAUR_B); FUNCTIONS IN: calmodulin binding; INVOLVED IN: response to auxin stimulus; LOCATED IN: peroxisome; EXPRESSED IN: 10 plant structures; EXPRESSED DURING: L mature pollen stage, M germinated p	T1M15.210; T1M15_210	peroxisome, 4 anthesis, L mature pollen stage, M germinated pollen stage, calmodulin binding, carpel, flower, leaf whorl, male gametophyte, pedicel, petal, petal differentiation and expansion stage, pollen tube, response to auxin stimulus, root, sepal, s
Gene:2128135	AT4G31320	AT4G31320.1	protein_coding	auxin-responsive protein, putative / small auxin up RNA (SAUR_C); FUNCTIONS IN: calmodulin binding; INVOLVED IN: response to auxin stimulus; LOCATED IN: cellular_component unknown; EXPRESSED IN: root; CONTAINS InterPro DOMAIN/s: Auxin responsive SAUR prot	F8F16.140; F8F16_140	calmodulin binding, cellular component unknown, response to auxin stimulus, root
Gene:2061036	AT2G24400	AT2G24400.1	protein_coding	auxin-responsive protein, putative / small auxin up RNA (SAUR_D); FUNCTIONS IN: calmodulin binding; INVOLVED IN: response to auxin stimulus; LOCATED IN: cellular_component unknown; EXPRESSED IN: root; CONTAINS InterPro DOMAIN/s: Auxin responsive SAUR prot	T28I24.13; T28I24_13	calmodulin binding, cellular component unknown, response to auxin stimulus, root
Gene:3439928	AT4G34750	AT4G34750.1	protein_coding	auxin-responsive protein, putative / small auxin up RNA (SAUR_E); FUNCTIONS IN: calmodulin binding; INVOLVED IN: response to auxin stimulus; LOCATED IN: cellular_component unknown; EXPRESSED IN: 24 plant structures; EXPRESSED DURING: 15 growth stages; CON	F11I11.5	4 anthesis, 4 leaf senescence stage, C globular stage, D bilateral stage, E expanded cotyledon stage, F mature embryo stage, L mature pollen stage, LP.02 two leaves visible, LP.04 four leaves visible, LP.06 six leaves visible, LP.08 eight leaves visible,
Gene:3436487	AT2G21220	AT2G21220.1	protein_coding	auxin-responsive protein, putative; FUNCTIONS IN: calmodulin binding; INVOLVED IN: response to auxin stimulus; EXPRESSED IN: 8 plant structures; EXPRESSED DURING: 4 anthesis, petal differentiation and expansion stage; CONTAINS InterPro DOMAIN/s: Auxin res	F7O24.6; F7O24_6	4 anthesis, calmodulin binding, carpel, flower, inflorescence meristem, leaf whorl, petal, petal differentiation and expansion stage, response to auxin stimulus, sepal, shoot apex, stamen
Gene:2005708	AT1G75580	AT1G75580.1	protein_coding	auxin-responsive protein, putative; FUNCTIONS IN: calmodulin binding; INVOLVED IN: response to auxin stimulus; LOCATED IN: cellular_component unknown; EXPRESSED IN: 11 plant structures; EXPRESSED DURING: 6 growth stages; CONTAINS InterPro DOMAIN/s: Auxin	F10A5.21; F10A5_21	4 anthesis, C globular stage, D bilateral stage, E expanded cotyledon stage, F mature embryo stage, calmodulin binding, carpel, cellular component unknown, embryo, flower, leaf, leaf whorl, pedicel, petal, petal differentiation and expansion stage, respo
Gene:3440196	AT4G38840	AT4G38840.1	protein_coding	auxin-responsive protein, putative; FUNCTIONS IN: molecular_function unknown; INVOLVED IN: response to auxin stimulus, response to cold; LOCATED IN: plasma membrane; EXPRESSED IN: 21 plant structures; EXPRESSED DURING: 13 growth stages; CONTAINS InterPro	F19H22.7	plasma membrane, 4 anthesis, 4 leaf senescence stage, C globular stage, D bilateral stage, E expanded cotyledon stage, F mature embryo stage, LP.02 two leaves visible, LP.04 four leaves visible, LP.06 six leaves visible, LP.08 eight leaves visible, LP.10
Gene:2119529	AT4G13790	AT4G13790.1	protein_coding	auxin-responsive protein, putative; FUNCTIONS IN: molecular_function unknown; INVOLVED IN: response to auxin stimulus, response to red light, response to far red light; EXPRESSED IN: 7 plant structures; EXPRESSED DURING: 4 anthesis, petal differentiation	F18A5.180; F18A5_180	4 anthesis, carpel, flower, leaf whorl, male gametophyte, molecular function unknown, petal, petal differentiation and expansion stage, response to auxin stimulus, response to far red light, response to red light, sepal, stamen
Gene:2079343	AT3G03850	AT3G03850.1	protein_coding	auxin-responsive protein, putative; FUNCTIONS IN: molecular_function unknown; INVOLVED IN: response to auxin stimulus; CONTAINS InterPro DOMAIN/s: Auxin responsive SAUR protein (InterPro:IPR003676); BEST Arabidopsis thaliana protein match is: auxin-respon	F20H23.11; F20H23_11	molecular function unknown, response to auxin stimulus
Gene:2079388	AT3G03820	AT3G03820.1	protein_coding	auxin-responsive protein, putative; FUNCTIONS IN: molecular_function unknown; INVOLVED IN: response to auxin stimulus; CONTAINS InterPro DOMAIN/s: Auxin responsive SAUR protein (InterPro:IPR003676); BEST Arabidopsis thaliana protein match is: auxin-respon	F20H23.16; F20H23_16	molecular function unknown, response to auxin stimulus
Gene:3440635	AT5G66260	AT5G66260.1	protein_coding	auxin-responsive protein, putative; FUNCTIONS IN: molecular_function unknown; INVOLVED IN: response to auxin stimulus; CONTAINS InterPro DOMAIN/s: Auxin responsive SAUR protein (InterPro:IPR003676); BEST Arabidopsis thaliana protein match is: auxin-respon	K1L20.4; K1L20_4	molecular function unknown, response to auxin stimulus
Gene:2161557	AT5G18030	AT5G18030.1	protein_coding	auxin-responsive protein, putative; FUNCTIONS IN: molecular_function unknown; INVOLVED IN: response to auxin stimulus; CONTAINS InterPro DOMAIN/s: Auxin responsive SAUR protein (InterPro:IPR003676); BEST Arabidopsis thaliana protein match is: auxin-respon	MCM23.13; MCM23_13	molecular function unknown, response to auxin stimulus
Gene:3441763	AT5G18080	AT5G18080.1	protein_coding	auxin-responsive protein, putative; FUNCTIONS IN: molecular_function unknown; INVOLVED IN: response to auxin stimulus; CONTAINS InterPro DOMAIN/s: Auxin responsive SAUR protein (InterPro:IPR003676); BEST Arabidopsis thaliana protein match is: auxin-respon	MRG7.3; MRG7_3	molecular function unknown, response to auxin stimulus
Gene:2161572	AT5G18050	AT5G18050.1	protein_coding	auxin-responsive protein, putative; FUNCTIONS IN: molecular_function unknown; INVOLVED IN: response to auxin stimulus; CONTAINS InterPro DOMAIN/s: Auxin responsive SAUR protein (InterPro:IPR003676); BEST Arabidopsis thaliana protein match is: auxin-respon	MCM23.15; MCM23_15	molecular function unknown, response to auxin stimulus
Gene:2161537	AT5G18010	AT5G18010.1	protein_coding	auxin-responsive protein, putative; FUNCTIONS IN: molecular_function unknown; INVOLVED IN: response to auxin stimulus; CONTAINS InterPro DOMAIN/s: Auxin responsive SAUR protein (InterPro:IPR003676); BEST Arabidopsis thaliana protein match is: auxin-respon	MCM23.9; MCM23_9	molecular function unknown, response to auxin stimulus
Gene:2161542	AT5G18020	AT5G18020.1	protein_coding	auxin-responsive protein, putative; FUNCTIONS IN: molecular_function unknown; INVOLVED IN: response to auxin stimulus; CONTAINS InterPro DOMAIN/s: Auxin responsive SAUR protein (InterPro:IPR003676); BEST Arabidopsis thaliana protein match is: auxin-respon	MCM23.11; MCM23_11	molecular function unknown, response to auxin stimulus
Gene:2135143	AT4G36110	AT4G36110.1	protein_coding	auxin-responsive protein, putative; FUNCTIONS IN: molecular_function unknown; INVOLVED IN: response to auxin stimulus; EXPRESSED IN: 10 plant structures; EXPRESSED DURING: 8 growth stages; CONTAINS InterPro DOMAIN/s: Auxin responsive SAUR protein (InterPr	T19K4.240; T19K4_240	4 anthesis, 4 leaf senescence stage, C globular stage, LP.04 four leaves visible, LP.06 six leaves visible, LP.08 eight leaves visible, LP.10 ten leaves visible, LP.12 twelve leaves visible, carpel, cauline leaf, embryo, leaf, leaf apex, leaf whorl, male
Gene:2013607	AT1G29450	AT1G29450.1	protein_coding	auxin-responsive protein, putative; FUNCTIONS IN: molecular_function unknown; INVOLVED IN: response to auxin stimulus; EXPRESSED IN: 11 plant structures; EXPRESSED DURING: 7 growth stages; CONTAINS InterPro DOMAIN/s: Auxin responsive SAUR protein (InterPr	F15D2.4; F15D2_4	4 anthesis, 4 leaf senescence stage, LP.04 four leaves visible, LP.06 six leaves visible, LP.08 eight leaves visible, LP.10 ten leaves visible, carpel, cauline leaf, flower, inflorescence meristem, leaf, leaf apex, leaf whorl, male gametophyte, molecular
Gene:2045085	AT2G16580	AT2G16580.1	protein_coding	auxin-responsive protein, putative; FUNCTIONS IN: molecular_function unknown; INVOLVED IN: response to auxin stimulus; EXPRESSED IN: 11 plant structures; EXPRESSED DURING: F mature embryo stage, petal differentiation and expansion stage, D bilateral stage	F1P15.4; F1P15_4	D bilateral stage, E expanded cotyledon stage, F mature embryo stage, carpel, embryo, flower, hypocotyl, leaf whorl, molecular function unknown, petal, petal differentiation and expansion stage, response to auxin stimulus, root, seed, sepal, shoot, shoot
Gene:2087634	AT3G20220	AT3G20220.1	protein_coding	auxin-responsive protein, putative; FUNCTIONS IN: molecular_function unknown; INVOLVED IN: response to auxin stimulus; EXPRESSED IN: 11 plant structures; EXPRESSED DURING: L mature pollen stage, M germinated pollen stage, 4 anthesis, C globular stage, pet	MAL21.24	4 anthesis, C globular stage, L mature pollen stage, M germinated pollen stage, carpel, embryo, flower, leaf whorl, male gametophyte, molecular function unknown, pedicel, petal, petal differentiation and expansion stage, pollen tube, response to auxin st
Gene:2161517	AT5G18060	AT5G18060.1	protein_coding	auxin-responsive protein, putative; FUNCTIONS IN: molecular_function unknown; INVOLVED IN: response to auxin stimulus; EXPRESSED IN: 17 plant structures; EXPRESSED DURING: 10 growth stages; CONTAINS InterPro DOMAIN/s: Auxin responsive SAUR protein (InterP	MCM23.16; MCM23_16	4 anthesis, 4 leaf senescence stage, C globular stage, LP.02 two leaves visible, LP.04 four leaves visible, LP.06 six leaves visible, LP.08 eight leaves visible, LP.10 ten leaves visible, LP.12 twelve leaves visible, carpel, cauline leaf, cotyledon, embr
Gene:3440212	AT4G38860	AT4G38860.1	protein_coding	auxin-responsive protein, putative; FUNCTIONS IN: molecular_function unknown; INVOLVED IN: response to auxin stimulus; EXPRESSED IN: 18 plant structures; EXPRESSED DURING: 10 growth stages; CONTAINS InterPro DOMAIN/s: Auxin responsive SAUR protein (InterP	F19H22.1	4 anthesis, 4 leaf senescence stage, C globular stage, LP.02 two leaves visible, LP.04 four leaves visible, LP.06 six leaves visible, LP.08 eight leaves visible, LP.10 ten leaves visible, LP.12 twelve leaves visible, carpel, cauline leaf, cotyledon, embr
Gene:2079373	AT3G03830	AT3G03830.1	protein_coding	auxin-responsive protein, putative; FUNCTIONS IN: molecular_function unknown; INVOLVED IN: response to auxin stimulus; EXPRESSED IN: 8 plant structures; EXPRESSED DURING: 7 growth stages; CONTAINS InterPro DOMAIN/s: Auxin responsive SAUR protein (InterPro	F20H23.15; F20H23_15	4 anthesis, 4 leaf senescence stage, LP.04 four leaves visible, LP.06 six leaves visible, LP.08 eight leaves visible, LP.12 twelve leaves visible, carpel, cauline leaf, flower, inflorescence meristem, leaf, leaf apex, leaf whorl, molecular function unkno
Gene:2079358	AT3G03840	AT3G03840.1	protein_coding	auxin-responsive protein, putative; FUNCTIONS IN: molecular_function unknown; INVOLVED IN: response to auxin stimulus; EXPRESSED IN: 8 plant structures; EXPRESSED DURING: LP.06 six leaves visible, 4 anthesis, LP.10 ten leaves visible, petal differentiatio	F20H23.14; F20H23_14	4 anthesis, LP.06 six leaves visible, LP.08 eight leaves visible, LP.10 ten leaves visible, carpel, cauline leaf, flower, inflorescence meristem, leaf, leaf apex, male gametophyte, molecular function unknown, petal, petal differentiation and expansion st
Gene:2047036	AT2G21200	AT2G21200.1	protein_coding	auxin-responsive protein, putative; FUNCTIONS IN: molecular_function unknown; INVOLVED IN: response to auxin stimulus; EXPRESSED IN: 9 plant structures; EXPRESSED DURING: LP.06 six leaves visible, 4 anthesis, LP.04 four leaves visible, LP.10 ten leaves vi	F26H11.4; F26H11_4	4 anthesis, LP.04 four leaves visible, LP.06 six leaves visible, LP.10 ten leaves visible, flower, inflorescence meristem, leaf, leaf apex, leaf whorl, male gametophyte, molecular function unknown, petal, petal differentiation and expansion stage, respon
Gene:2030808	AT1G43040	AT1G43040.1	protein_coding	auxin-responsive protein, putative; FUNCTIONS IN: molecular_function unknown; INVOLVED IN: response to auxin stimulus; EXPRESSED IN: root; CONTAINS InterPro DOMAIN/s: Auxin responsive SAUR protein (InterPro:IPR003676); BEST Arabidopsis thaliana protein ma	F2H10.1; F2H10_1	molecular function unknown, response to auxin stimulus, root
Gene:3434416	AT1G19830	AT1G19830.1	protein_coding	auxin-responsive protein, putative; FUNCTIONS IN: molecular_function unknown; INVOLVED IN: response to auxin stimulus; LOCATED IN: cellular_component unknown; EXPRESSED IN: 9 plant structures; EXPRESSED DURING: 6 growth stages; CONTAINS InterPro DOMAIN/s:	F14P1.18; F14P1_18	4 anthesis, C globular stage, D bilateral stage, E expanded cotyledon stage, F mature embryo stage, carpel, cellular component unknown, embryo, flower, leaf whorl, molecular function unknown, pedicel, petal, petal differentiation and expansion stage, res
Gene:2013617	AT1G29460	AT1G29460.1	protein_coding	auxin-responsive protein, putative; FUNCTIONS IN: molecular_function unknown; INVOLVED IN: response to auxin stimulus; LOCATED IN: mitochondrion; EXPRESSED IN: 12 plant structures; EXPRESSED DURING: 9 growth stages; CONTAINS InterPro DOMAIN/s: Auxin respo	F15D2.35; F15D2_35	mitochondrion, 4 anthesis, 4 leaf senescence stage, LP.02 two leaves visible, LP.04 four leaves visible, LP.06 six leaves visible, LP.08 eight leaves visible, LP.10 ten leaves visible, LP.12 twelve leaves visible, carpel, cauline leaf, flower, infloresce
Gene:2013697	AT1G29500	AT1G29500.1	protein_coding	auxin-responsive protein, putative; FUNCTIONS IN: molecular_function unknown; INVOLVED IN: response to auxin stimulus; LOCATED IN: nucleolus, nucleus; EXPRESSED IN: 17 plant structures; EXPRESSED DURING: 12 growth stages; CONTAINS InterPro DOMAIN/s: Auxin	F15D2.8; F15D2_8	4 anthesis, 4 leaf senescence stage, C globular stage, D bilateral stage, E expanded cotyledon stage, F mature embryo stage, LP.02 two leaves visible, LP.04 four leaves visible, LP.06 six leaves visible, LP.08 eight leaves visible, LP.10 ten leaves visib
Gene:2156558	AT5G48750	AT5G48750.1	protein_coding	auxin-responsive protein, putative; INVOLVED IN: multicellular organismal development, extracellular matrix organization; LOCATED IN: membrane; CONTAINS InterPro DOMAIN/s: Protein of unknown function DUF568, DOMON-like (InterPro:IPR007613), DOMON related	K24G6.8; K24G6_8	extracellular matrix organization, membrane, multicellular organismal development
Gene:2077689	AT3G59070	AT3G59070.1	protein_coding	auxin-responsive protein, putative; INVOLVED IN: multicellular organismal development; LOCATED IN: membrane; CONTAINS InterPro DOMAIN/s: Protein of unknown function DUF568, DOMON-like (InterPro:IPR007613), DOMON related (InterPro:IPR005018), Cytochrome b5	F17J16.120	membrane, multicellular organismal development
Gene:2168947	AT5G47530	AT5G47530.1	protein_coding	auxin-responsive protein, putative; INVOLVED IN: multicellular organismal development; LOCATED IN: membrane; EXPRESSED IN: 12 plant structures; EXPRESSED DURING: 4 anthesis, LP.04 four leaves visible, C globular stage, petal differentiation and expansion	MNJ7.12; MNJ7_12	4 anthesis, C globular stage, LP.04 four leaves visible, LP.08 eight leaves visible, carpel, embryo, flower, hypocotyl, inflorescence meristem, leaf, leaf whorl, membrane, multicellular organismal development, petal, petal differentiation and expansion s
Gene:2123270	AT4G12980	AT4G12980.1	protein_coding	auxin-responsive protein, putative; INVOLVED IN: multicellular organismal development; LOCATED IN: membrane; EXPRESSED IN: 25 plant structures; EXPRESSED DURING: 14 growth stages; CONTAINS InterPro DOMAIN/s: Uncharacterised conserved protein UCP037471 (In	F25G13.70; F25G13_70	4 anthesis, 4 leaf senescence stage, C globular stage, D bilateral stage, E expanded cotyledon stage, F mature embryo stage, LP.02 two leaves visible, LP.04 four leaves visible, LP.06 six leaves visible, LP.08 eight leaves visible, LP.10 ten leaves visib
Gene:2084850	AT3G43120	AT3G43120.1	protein_coding	auxin-responsive protein-related; FUNCTIONS IN: calmodulin binding; INVOLVED IN: response to auxin stimulus; LOCATED IN: cellular_component unknown; EXPRESSED IN: 9 plant structures; EXPRESSED DURING: L mature pollen stage, M germinated pollen stage, 4 an	F7M19.130	4 anthesis, C globular stage, L mature pollen stage, M germinated pollen stage, calmodulin binding, carpel, cellular component unknown, embryo, flower, leaf whorl, male gametophyte, petal, petal differentiation and expansion stage, pollen tube, response
Gene:2180478	AT5G20820	AT5G20820.1	protein_coding	auxin-responsive protein-related; FUNCTIONS IN: molecular_function unknown; INVOLVED IN: response to auxin stimulus; EXPRESSED IN: 11 plant structures; EXPRESSED DURING: 4 anthesis, C globular stage, petal differentiation and expansion stage; CONTAINS Int	T1M15.220; T1M15_220	4 anthesis, C globular stage, embryo, flower, hypocotyl, inflorescence meristem, leaf, leaf apex, male gametophyte, molecular function unknown, petal differentiation and expansion stage, petiole, response to auxin stimulus, root, sepal, shoot apex
Gene:2193926	AT1G72430	AT1G72430.1	protein_coding	auxin-responsive protein-related; FUNCTIONS IN: molecular_function unknown; INVOLVED IN: response to auxin stimulus; EXPRESSED IN: 22 plant structures; EXPRESSED DURING: 13 growth stages; CONTAINS InterPro DOMAIN/s: Auxin responsive SAUR protein (InterPro	T10D10.10; T10D10_10	4 anthesis, 4 leaf senescence stage, C globular stage, D bilateral stage, E expanded cotyledon stage, F mature embryo stage, LP.02 two leaves visible, LP.04 four leaves visible, LP.06 six leaves visible, LP.08 eight leaves visible, LP.10 ten leaves visib
Gene:2050831	AT2G45210	AT2G45210.1	protein_coding	auxin-responsive protein-related; FUNCTIONS IN: molecular_function unknown; INVOLVED IN: response to auxin stimulus; EXPRESSED IN: 9 plant structures; EXPRESSED DURING: 4 anthesis, petal differentiation and expansion stage; CONTAINS InterPro DOMAIN/s: Aux	F4L23.28	4 anthesis, carpel, flower, hypocotyl, inflorescence meristem, male gametophyte, molecular function unknown, petal differentiation and expansion stage, response to auxin stimulus, root, sepal, stamen, stem
Gene:1005715403	AT1G17345	AT1G17345.1	protein_coding	auxin-responsive protein-related; FUNCTIONS IN: molecular_function unknown; INVOLVED IN: response to auxin stimulus; LOCATED IN: cellular_component unknown; CONTAINS InterPro DOMAIN/s: Auxin responsive SAUR protein (InterPro:IPR003676); BEST Arabidopsis t		cellular component unknown, molecular function unknown, response to auxin stimulus
Gene:3700669	AT3G12955	AT3G12955.1	protein_coding	auxin-responsive protein-related; FUNCTIONS IN: molecular_function unknown; INVOLVED IN: response to auxin stimulus; LOCATED IN: mitochondrion; EXPRESSED IN: 6 plant structures; EXPRESSED DURING: petal differentiation and expansion stage, D bilateral stag		mitochondrion, D bilateral stage, embryo, flower, hypocotyl, inflorescence meristem, leaf whorl, molecular function unknown, petal differentiation and expansion stage, response to auxin stimulus, root
Gene:2049253	AT2G04850	AT2G04850.1	protein_coding	auxin-responsive protein-related; LOCATED IN: membrane; EXPRESSED IN: 21 plant structures; EXPRESSED DURING: 13 growth stages; CONTAINS InterPro DOMAIN/s: Uncharacterised conserved protein UCP037471 (InterPro:IPR017214), Protein of unknown function DUF568	F28I8.9; F28I8_9	4 anthesis, 4 leaf senescence stage, C globular stage, D bilateral stage, E expanded cotyledon stage, F mature embryo stage, LP.02 two leaves visible, LP.04 four leaves visible, LP.06 six leaves visible, LP.08 eight leaves visible, LP.10 ten leaves visib
Gene:2116874	AT4G34790	AT4G34790.1	protein_coding	auxin-responsive family protein; FUNCTIONS IN: molecular_function unknown; INVOLVED IN: response to auxin stimulus, N-terminal protein myristoylation; LOCATED IN: chloroplast; CONTAINS InterPro DOMAIN/s: Auxin responsive SAUR protein (InterPro:IPR003676);	F11I11.30; F11I11_30	chloroplast, N-terminal protein myristoylation, molecular function unknown, response to auxin stimulus
Gene:2207374	AT1G79130	AT1G79130.1	protein_coding	auxin-responsive family protein; FUNCTIONS IN: molecular_function unknown; INVOLVED IN: response to auxin stimulus; CONTAINS InterPro DOMAIN/s: Auxin responsive SAUR protein (InterPro:IPR003676); BEST Arabidopsis thaliana protein match is: auxin-responsiv	YUP8H12R.25; YUP8H12R_25	molecular function unknown, response to auxin stimulus
Gene:2180269	AT5G27780	AT5G27780.1	protein_coding	auxin-responsive family protein; FUNCTIONS IN: molecular_function unknown; INVOLVED IN: response to auxin stimulus; CONTAINS InterPro DOMAIN/s: Auxin responsive SAUR protein (InterPro:IPR003676); BEST Arabidopsis thaliana protein match is: auxin-responsiv	T1G16.110; T1G16_110	molecular function unknown, response to auxin stimulus
Gene:2142623	AT5G03310	AT5G03310.1	protein_coding	auxin-responsive family protein; FUNCTIONS IN: molecular_function unknown; INVOLVED IN: response to auxin stimulus; CONTAINS InterPro DOMAIN/s: Auxin responsive SAUR protein (InterPro:IPR003676); BEST Arabidopsis thaliana protein match is: auxin-responsiv	F12E4.40; F12E4_40	molecular function unknown, response to auxin stimulus
Gene:2116894	AT4G34810	AT4G34810.1	protein_coding	auxin-responsive family protein; FUNCTIONS IN: molecular_function unknown; INVOLVED IN: response to auxin stimulus; CONTAINS InterPro DOMAIN/s: Auxin responsive SAUR protein (InterPro:IPR003676); BEST Arabidopsis thaliana protein match is: auxin-responsiv	F11I11.50; F11I11_50	molecular function unknown, response to auxin stimulus
Gene:2013592	AT1G29430	AT1G29430.1	protein_coding	auxin-responsive family protein; FUNCTIONS IN: molecular_function unknown; INVOLVED IN: response to auxin stimulus; CONTAINS InterPro DOMAIN/s: Auxin responsive SAUR protein (InterPro:IPR003676); BEST Arabidopsis thaliana protein match is: auxin-responsiv	F15D2.2; F15D2_2	molecular function unknown, response to auxin stimulus
Gene:2087699	AT3G12830	AT3G12830.1	protein_coding	auxin-responsive family protein; FUNCTIONS IN: molecular_function unknown; INVOLVED IN: response to auxin stimulus; EXPRESSED IN: 20 plant structures; EXPRESSED DURING: 13 growth stages; CONTAINS InterPro DOMAIN/s: Auxin responsive SAUR protein (InterPro:	MBK21.19	4 anthesis, 4 leaf senescence stage, C globular stage, D bilateral stage, E expanded cotyledon stage, F mature embryo stage, LP.02 two leaves visible, LP.04 four leaves visible, LP.06 six leaves visible, LP.08 eight leaves visible, LP.10 ten leaves visib
Gene:3435802	AT1G56150	AT1G56150.1	protein_coding	auxin-responsive family protein; FUNCTIONS IN: molecular_function unknown; INVOLVED IN: response to auxin stimulus; EXPRESSED IN: 20 plant structures; EXPRESSED DURING: 13 growth stages; CONTAINS InterPro DOMAIN/s: Auxin responsive SAUR protein (InterPro:	F14G9.23	4 anthesis, 4 leaf senescence stage, C globular stage, D bilateral stage, E expanded cotyledon stage, F mature embryo stage, LP.02 two leaves visible, LP.04 four leaves visible, LP.06 six leaves visible, LP.08 eight leaves visible, LP.10 ten leaves visib
Gene:2032914	AT1G16510	AT1G16510.1	protein_coding	auxin-responsive family protein; FUNCTIONS IN: molecular_function unknown; INVOLVED IN: response to auxin stimulus; EXPRESSED IN: 22 plant structures; EXPRESSED DURING: 13 growth stages; CONTAINS InterPro DOMAIN/s: Auxin responsive SAUR protein (InterPro:	F3O9.31; F3O9_31	4 anthesis, 4 leaf senescence stage, C globular stage, D bilateral stage, E expanded cotyledon stage, F mature embryo stage, LP.02 two leaves visible, LP.04 four leaves visible, LP.06 six leaves visible, LP.08 eight leaves visible, LP.10 ten leaves visib
Gene:2005693	AT1G75590	AT1G75590.1	protein_coding	auxin-responsive family protein; FUNCTIONS IN: molecular_function unknown; INVOLVED IN: response to auxin stimulus; EXPRESSED IN: 7 plant structures; EXPRESSED DURING: 4 anthesis, C globular stage, petal differentiation and expansion stage; CONTAINS Inter	F10A5.20; F10A5_20	4 anthesis, C globular stage, embryo, flower, inflorescence meristem, leaf apex, male gametophyte, molecular function unknown, petal, petal differentiation and expansion stage, response to auxin stimulus, sepal
Gene:3439868	AT4G12410	AT4G12410.1	protein_coding	auxin-responsive family protein; FUNCTIONS IN: molecular_function unknown; INVOLVED IN: response to auxin stimulus; EXPRESSED IN: 9 plant structures; EXPRESSED DURING: 4 anthesis, C globular stage, petal differentiation and expansion stage; CONTAINS Inter	T1P17.3	4 anthesis, C globular stage, carpel, embryo, flower, leaf whorl, male gametophyte, molecular function unknown, pedicel, petal, petal differentiation and expansion stage, response to auxin stimulus, sepal, stamen
Gene:3439351	AT4G22620	AT4G22620.1	protein_coding	auxin-responsive family protein; FUNCTIONS IN: molecular_function unknown; INVOLVED IN: response to auxin stimulus; EXPRESSED IN: cotyledon, male gametophyte, pollen tube; CONTAINS InterPro DOMAIN/s: Auxin responsive SAUR protein (InterPro:IPR003676); BES	T12H17.10	cotyledon, male gametophyte, molecular function unknown, pollen tube, response to auxin stimulus
Gene:2013652	AT1G29490	AT1G29490.1	protein_coding	auxin-responsive family protein; FUNCTIONS IN: molecular_function unknown; INVOLVED IN: response to auxin stimulus; EXPRESSED IN: petal, male gametophyte, sepal, carpel; EXPRESSED DURING: 4 anthesis; CONTAINS InterPro DOMAIN/s: Auxin responsive SAUR prote	F15D2.7; F15D2_7	4 anthesis, carpel, male gametophyte, molecular function unknown, petal, response to auxin stimulus, sepal
Gene:2060927	AT2G18010	AT2G18010.1	protein_coding	auxin-responsive family protein; FUNCTIONS IN: molecular_function unknown; INVOLVED IN: response to auxin stimulus; EXPRESSED IN: sepal, carpel; EXPRESSED DURING: 4 anthesis; CONTAINS InterPro DOMAIN/s: Auxin responsive SAUR protein (InterPro:IPR003676);	T27K22.12; T27K22_12	4 anthesis, carpel, molecular function unknown, response to auxin stimulus, sepal
Gene:2163309	AT5G50760	AT5G50760.1	protein_coding	auxin-responsive family protein; FUNCTIONS IN: molecular_function unknown; INVOLVED IN: response to auxin stimulus; EXPRESSED IN: stem, sepal, hypocotyl, root, stamen; EXPRESSED DURING: 4 anthesis; CONTAINS InterPro DOMAIN/s: Auxin responsive SAUR protein	MFB16.16; MFB16_16	4 anthesis, hypocotyl, molecular function unknown, response to auxin stimulus, root, sepal, stamen, stem
Gene:2035443	AT1G19840	AT1G19840.1	protein_coding	auxin-responsive family protein; FUNCTIONS IN: molecular_function unknown; INVOLVED IN: response to auxin stimulus; EXPRESSED IN: trichome; CONTAINS InterPro DOMAIN/s: Auxin responsive SAUR protein (InterPro:IPR003676); BEST Arabidopsis thaliana protein m	F6F9.11; F6F9_11	molecular function unknown, response to auxin stimulus, trichome
Gene:3443434	AT5G10990	AT5G10990.1	protein_coding	auxin-responsive family protein; FUNCTIONS IN: molecular_function unknown; INVOLVED IN: response to auxin stimulus; LOCATED IN: cellular_component unknown; CONTAINS InterPro DOMAIN/s: Auxin responsive SAUR protein (InterPro:IPR003676); BEST Arabidopsis th	T30N20.260; T30N20_260	cellular component unknown, molecular function unknown, response to auxin stimulus
Gene:2034350	AT1G20470	AT1G20470.1	protein_coding	auxin-responsive family protein; FUNCTIONS IN: molecular_function unknown; INVOLVED IN: response to auxin stimulus; LOCATED IN: cellular_component unknown; CONTAINS InterPro DOMAIN/s: Auxin responsive SAUR protein (InterPro:IPR003676); BEST Arabidopsis th	F5M15.19; F5M15_19	cellular component unknown, molecular function unknown, response to auxin stimulus
Gene:2101952	AT3G53250	AT3G53250.1	protein_coding	auxin-responsive family protein; FUNCTIONS IN: molecular_function unknown; INVOLVED IN: response to auxin stimulus; LOCATED IN: cellular_component unknown; CONTAINS InterPro DOMAIN/s: Auxin responsive SAUR protein (InterPro:IPR003676); BEST Arabidopsis th	T4D2.180	cellular component unknown, molecular function unknown, response to auxin stimulus
Gene:2057970	AT2G37030	AT2G37030.1	protein_coding	auxin-responsive family protein; FUNCTIONS IN: molecular_function unknown; INVOLVED IN: response to auxin stimulus; LOCATED IN: cellular_component unknown; CONTAINS InterPro DOMAIN/s: Auxin responsive SAUR protein (InterPro:IPR003676); BEST Arabidopsis th	T1J8.21; T1J8_21	cellular component unknown, molecular function unknown, response to auxin stimulus
Gene:2049489	AT2G36210	AT2G36210.1	protein_coding	auxin-responsive family protein; FUNCTIONS IN: molecular_function unknown; INVOLVED IN: response to auxin stimulus; LOCATED IN: cellular_component unknown; CONTAINS InterPro DOMAIN/s: Auxin responsive SAUR protein (InterPro:IPR003676); BEST Arabidopsis th	F2H17.18; F2H17_18	cellular component unknown, molecular function unknown, response to auxin stimulus
Gene:2116884	AT4G34800	AT4G34800.1	protein_coding	auxin-responsive family protein; FUNCTIONS IN: molecular_function unknown; INVOLVED IN: response to auxin stimulus; LOCATED IN: cellular_component unknown; CONTAINS InterPro DOMAIN/s: Auxin responsive SAUR protein (InterPro:IPR003676); BEST Arabidopsis th	F11I11.40; F11I11_40	cellular component unknown, molecular function unknown, response to auxin stimulus
Gene:2162355	AT5G42410	AT5G42410.1	protein_coding	auxin-responsive family protein; FUNCTIONS IN: molecular_function unknown; INVOLVED IN: response to auxin stimulus; LOCATED IN: cellular_component unknown; CONTAINS InterPro DOMAIN/s: Auxin responsive SAUR protein (InterPro:IPR003676); BEST Arabidopsis th	MDH9.10; MDH9_10	cellular component unknown, molecular function unknown, response to auxin stimulus
Gene:2116864	AT4G34780	AT4G34780.1	protein_coding	auxin-responsive family protein; FUNCTIONS IN: molecular_function unknown; INVOLVED IN: response to auxin stimulus; LOCATED IN: cellular_component unknown; CONTAINS InterPro DOMAIN/s: Auxin responsive SAUR protein (InterPro:IPR003676); BEST Arabidopsis th	F11I11.20; F11I11_20	cellular component unknown, molecular function unknown, response to auxin stimulus
Gene:2133756	AT4G09530	AT4G09530.1	protein_coding	auxin-responsive family protein; FUNCTIONS IN: molecular_function unknown; INVOLVED IN: response to auxin stimulus; LOCATED IN: cellular_component unknown; CONTAINS InterPro DOMAIN/s: Auxin responsive SAUR protein (InterPro:IPR003676); BEST Arabidopsis th	T15G18.50; T15G18_50	cellular component unknown, molecular function unknown, response to auxin stimulus
Gene:504953704	AT3G03847	AT3G03847.1	protein_coding	auxin-responsive family protein; FUNCTIONS IN: molecular_function unknown; INVOLVED IN: response to auxin stimulus; LOCATED IN: cellular_component unknown; CONTAINS InterPro DOMAIN/s: Auxin responsive SAUR protein (InterPro:IPR003676); BEST Arabidopsis th		cellular component unknown, molecular function unknown, response to auxin stimulus
Gene:2080982	AT3G51200	AT3G51200.1	protein_coding	auxin-responsive family protein; FUNCTIONS IN: molecular_function unknown; INVOLVED IN: response to auxin stimulus; LOCATED IN: cellular_component unknown; CONTAINS InterPro DOMAIN/s: Auxin responsive SAUR protein (InterPro:IPR003676); BEST Arabidopsis th	F24M12.240	cellular component unknown, molecular function unknown, response to auxin stimulus
Gene:2079551	AT3G61900	AT3G61900.1	protein_coding	auxin-responsive family protein; FUNCTIONS IN: molecular_function unknown; INVOLVED IN: response to auxin stimulus; LOCATED IN: cellular_component unknown; EXPRESSED IN: 10 plant structures; EXPRESSED DURING: 4 anthesis, LP.04 four leaves visible, petal d	F21F14.70	4 anthesis, LP.04 four leaves visible, carpel, cellular component unknown, flower, hypocotyl, inflorescence meristem, leaf, male gametophyte, molecular function unknown, petal differentiation and expansion stage, response to auxin stimulus, root, sepal,
Gene:2134597	AT4G00880	AT4G00880.1	protein_coding	auxin-responsive family protein; FUNCTIONS IN: molecular_function unknown; INVOLVED IN: response to auxin stimulus; LOCATED IN: cellular_component unknown; EXPRESSED IN: 19 plant structures; EXPRESSED DURING: 9 growth stages; CONTAINS InterPro DOMAIN/s: A	A_TM018A10.6; A_TM018A10_6; T18A10.18; T18A10_18	4 anthesis, 4 leaf senescence stage, LP.02 two leaves visible, LP.04 four leaves visible, LP.06 six leaves visible, LP.08 eight leaves visible, LP.10 ten leaves visible, LP.12 twelve leaves visible, carpel, cauline leaf, cellular component unknown, cotyl
Gene:2062758	AT2G46690	AT2G46690.1	protein_coding	auxin-responsive family protein; FUNCTIONS IN: molecular_function unknown; INVOLVED IN: response to auxin stimulus; LOCATED IN: cellular_component unknown; EXPRESSED IN: 20 plant structures; EXPRESSED DURING: 11 growth stages; CONTAINS InterPro DOMAIN/s:	T3A4.7	4 anthesis, 4 leaf senescence stage, C globular stage, D bilateral stage, LP.02 two leaves visible, LP.04 four leaves visible, LP.06 six leaves visible, LP.08 eight leaves visible, LP.10 ten leaves visible, LP.12 twelve leaves visible, carpel, cauline le
Gene:3439932	AT4G34760	AT4G34760.1	protein_coding	auxin-responsive family protein; FUNCTIONS IN: molecular_function unknown; INVOLVED IN: response to auxin stimulus; LOCATED IN: cellular_component unknown; EXPRESSED IN: 22 plant structures; EXPRESSED DURING: 13 growth stages; CONTAINS InterPro DOMAIN/s:	F11I11.11	4 anthesis, 4 leaf senescence stage, C globular stage, D bilateral stage, E expanded cotyledon stage, F mature embryo stage, LP.02 two leaves visible, LP.04 four leaves visible, LP.06 six leaves visible, LP.08 eight leaves visible, LP.10 ten leaves visib
Gene:3694851	AT2G28085	AT2G28085.1	protein_coding	auxin-responsive family protein; FUNCTIONS IN: molecular_function unknown; INVOLVED IN: response to auxin stimulus; LOCATED IN: cellular_component unknown; EXPRESSED IN: 8 plant structures; EXPRESSED DURING: 4 anthesis, petal differentiation and expansion		4 anthesis, D bilateral stage, E expanded cotyledon stage, carpel, cellular component unknown, embryo, flower, leaf whorl, male gametophyte, molecular function unknown, petal, petal differentiation and expansion stage, response to auxin stimulus, sepal,
Gene:2199818	AT1G76190	AT1G76190.1	protein_coding	auxin-responsive family protein; FUNCTIONS IN: molecular_function unknown; INVOLVED IN: response to auxin stimulus; LOCATED IN: cellular_component unknown; EXPRESSED IN: leaf lamina base, stamen, leaf; EXPRESSED DURING: LP.04 four leaves visible, LP.02 tw	T23E18.13; T23E18_13	LP.02 two leaves visible, LP.04 four leaves visible, cellular component unknown, leaf, leaf lamina base, molecular function unknown, petal differentiation and expansion stage, response to auxin stimulus, stamen
Gene:2168610	AT5G53590	AT5G53590.1	protein_coding	auxin-responsive family protein; FUNCTIONS IN: molecular_function unknown; INVOLVED IN: response to auxin stimulus; LOCATED IN: cellular_component unknown; EXPRESSED IN: pollen tube; CONTAINS InterPro DOMAIN/s: Auxin responsive SAUR protein (InterPro:IPR0	MNC6.13; MNC6_13	cellular component unknown, molecular function unknown, pollen tube, response to auxin stimulus
Gene:2085103	AT3G09870	AT3G09870.1	protein_coding	auxin-responsive family protein; FUNCTIONS IN: molecular_function unknown; INVOLVED IN: response to auxin stimulus; LOCATED IN: endomembrane system; EXPRESSED IN: 10 plant structures; EXPRESSED DURING: 6 growth stages; CONTAINS InterPro DOMAIN/s: Auxin re	F8A24.8	endomembrane system, 4 anthesis, C globular stage, LP.02 two leaves visible, LP.10 ten leaves visible, LP.12 twelve leaves visible, carpel, cotyledon, embryo, flower, leaf, leaf apex, leaf whorl, molecular function unknown, pedicel, petal differentiation
Gene:2090239	AT3G25290	AT3G25290.1	protein_coding	auxin-responsive family protein; INVOLVED IN: multicellular organismal development; LOCATED IN: plasma membrane, membrane; EXPRESSED IN: 19 plant structures; EXPRESSED DURING: 9 growth stages; CONTAINS InterPro DOMAIN/s: Uncharacterised conserved protein	MJL12.25	plasma membrane, callus, 4 anthesis, 4 leaf senescence stage, C globular stage, L mature pollen stage, LP.04 four leaves visible, LP.06 six leaves visible, LP.08 eight leaves visible, M germinated pollen stage, carpel, cauline leaf, embryo, flower, hypoc
Gene:2116859	AT4G34770	AT4G34770.1	protein_coding	auxin-responsive family protein; INVOLVED IN: response to auxin stimulus; EXPRESSED IN: 14 plant structures; EXPRESSED DURING: 9 growth stages; CONTAINS InterPro DOMAIN/s: Auxin responsive SAUR protein (InterPro:IPR003676); BEST Arabidopsis thaliana prote	F11I11.10; F11I11_10	4 anthesis, 4 leaf senescence stage, LP.02 two leaves visible, LP.04 four leaves visible, LP.06 six leaves visible, LP.08 eight leaves visible, LP.10 ten leaves visible, LP.12 twelve leaves visible, carpel, cauline leaf, flower, hypocotyl, inflorescence
Gene:2101770	AT3G60690	AT3G60690.1	protein_coding	auxin-responsive family protein; INVOLVED IN: response to auxin stimulus; EXPRESSED IN: 22 plant structures; EXPRESSED DURING: 13 growth stages; CONTAINS InterPro DOMAIN/s: Auxin responsive SAUR protein (InterPro:IPR003676); BEST Arabidopsis thaliana prot	T4C21.100	4 anthesis, 4 leaf senescence stage, C globular stage, D bilateral stage, E expanded cotyledon stage, F mature embryo stage, LP.02 two leaves visible, LP.04 four leaves visible, LP.06 six leaves visible, LP.08 eight leaves visible, LP.10 ten leaves visib
Gene:3710951	AT5G35735	AT5G35735.1	protein_coding	auxin-responsive family protein; LOCATED IN: plasma membrane, membrane; EXPRESSED IN: 21 plant structures; EXPRESSED DURING: 12 growth stages; CONTAINS InterPro DOMAIN/s: Uncharacterised conserved protein UCP037471 (InterPro:IPR017214), Protein of unknown		plasma membrane, 4 anthesis, 4 leaf senescence stage, C globular stage, D bilateral stage, E expanded cotyledon stage, LP.02 two leaves visible, LP.04 four leaves visible, LP.06 six leaves visible, LP.08 eight leaves visible, LP.10 ten leaves visible, LP
GH3s
TAIR Accession	Locus	Gene Model	Gene Type	Description	Other Name (Type)	Keywords
Gene:2008113	AT1G48690	AT1G48690.1	protein_coding	auxin-responsive GH3 family protein; FUNCTIONS IN: molecular_function unknown; INVOLVED IN: response to auxin stimulus; LOCATED IN: cellular_component unknown; EXPRESSED IN: hypocotyl, root; CONTAINS InterPro DOMAIN/s: GH3 auxin-responsive promoter (Inter	F11I4.13; F11I4_13	cellular component unknown, hypocotyl, molecular function unknown, response to auxin stimulus, root
Gene:2008123	AT1G48670	AT1G48670.1	protein_coding	GH3.19; auxin-responsive GH3 family protein; FUNCTIONS IN: molecular_function unknown; INVOLVED IN: response to auxin stimulus; LOCATED IN: cellular_component unknown; CONTAINS InterPro DOMAIN/s: GH3 auxin-responsive promoter (InterPro:IPR004993); BEST Arabidopsi	F11I4.14; F11I4_14	cellular component unknown, molecular function unknown, response to auxin stimulus
Gene:2008133	AT1G48660	AT1G48660.1	protein_coding	GH3.18; auxin-responsive GH3 family protein; FUNCTIONS IN: molecular_function unknown; INVOLVED IN: response to auxin stimulus; LOCATED IN: cellular_component unknown; EXPRESSED IN: shoot apex, hypocotyl; CONTAINS InterPro DOMAIN/s: GH3 auxin-responsive promoter	F11I4.15; F11I4_15	cellular component unknown, hypocotyl, molecular function unknown, response to auxin stimulus, shoot apex
Gene:2039073	AT2G46370	AT2G46370.1	protein_coding	GH3.11; An auxin-induced gene encoding a cytoplasmic localized phytochrome A signaling component protein similar to the GH3 family of proteins Loss of function mutants are defective in a variety of responses to jasmonic acid. Encodes a jasmonate-amido synthetase that is a member of the GH3 family of proteins. JAR1 catalyzes the formation of a biologically active jasmonyl-isoleucine (JA-Ile) conju…	F11C10.6; FAR-RED INSENSITIVE 219; FIN219; JAR1; JASMONATE RESISTANT 1	vacuole, 4 anthesis, 4 leaf senescence stage, ATP binding, C globular stage, D bilateral stage, E expanded cotyledon stage, F mature embryo stage, LP.02 two leaves visible, LP.04 four leaves visible, LP.06 six leaves visible, LP.08 eight leaves visible,
Gene:2043307	AT2G47750	AT2G47750.1	protein_coding	GH3.9; Encodes GH3.9, a member of the GH3 family auxin-responsive genes. gh3.9-1 mutants had greater primary root length, increased sensitivity to indole-3-acetic acid (IAA)-mediated root growth inhibition, but no obvious effects on apical dominance or leaf morp	F17A22.14; GH3.9; PUTATIVE INDOLE-3-ACETIC ACID-AMIDO SYNTHETASE GH3.9	chloroplast envelope, 4 anthesis, 4 leaf senescence stage, C globular stage, D bilateral stage, E expanded cotyledon stage, F mature embryo stage, LP.02 two leaves visible, LP.04 four leaves visible, carpel, cauline leaf, cotyledon, embryo, flower, hypoc
Gene:2058587	AT2G23170	AT2G23170.1	protein_coding	GH3.3; encodes an IAA-amido synthase that conjugates Asp and other amino acids to auxin in vitro.	GH3.3; T20D16.20; T20D16_20	4 anthesis, C globular stage, D bilateral stage, E expanded cotyledon stage, F mature embryo stage, LP.04 four leaves visible, LP.06 six leaves visible, LP.10 ten leaves visible, auxin homeostasis, carpel, embryo, flower, hypocotyl, indole-3-acetic acid
Gene:2060499	AT2G14960	AT2G14960.1	protein_coding	GH3.1; encodes a protein similar to IAA-amido synthases. Lines carrying an insertion in this gene are hypersensitive to auxin.	GH3.1; T26I20.12; T26I20_12	cellular component unknown, molecular function unknown, response to auxin stimulus, root
Gene:2126361	AT4G37390	AT4G37390.1	protein_coding	GH3.2/YDK1; Encodes an IAA-amido synthase that conjugates Asp and other amino acids to auxin in vitro. Lines carrying insertions in this gene are hypersensitive to auxin. May function as a negative component in auxin signaling by regulating auxin activity.	AUR3; AUXIN UPREGULATED 3; BRU6; F6G17.40; F6G17_40; GH3-2; GH3.2; YADOKARI 1; YDK1	auxin homeostasis, indole-3-acetic acid amido synthetase activity, response to auxin stimulus
Gene:2131738	AT4G27260	AT4G27260.1	protein_coding	GH3.5/WES1; encodes an IAA-amido synthase that conjugates Asp and other amino acids to auxin in vitro. Lines carrying insertions in this gene are hypersensitive to auxin.	GH3.5; M4I22.70; M4I22_70; WES1	4 anthesis, 4 leaf senescence stage, C globular stage, D bilateral stage, E expanded cotyledon stage, F mature embryo stage, LP.04 four leaves visible, LP.06 six leaves visible, LP.08 eight leaves visible, LP.10 ten leaves visible, LP.12 twelve leaves vi
Gene:2147313	AT5G54510	AT5G54510.1	protein_coding	GH3.6/DFL1; Encodes an IAA-amido synthase that conjugates Ala, Asp, Phe, and Trp to auxin. Lines overexpressing this gene accumulate IAA-ASP and are hypersensitive to several auxins. Identified as a dominant mutation that displays shorter hypocotyls in light grown p	DFL1; DWARF IN LIGHT 1; F24B18.13; F24B18_13; GH3.6	chloroplast, 4 anthesis, 4 leaf senescence stage, C globular stage, D bilateral stage, E expanded cotyledon stage, F mature embryo stage, LP.04 four leaves visible, LP.06 six leaves visible, LP.08 eight leaves visible, LP.10 ten leaves visible, LP.12 twe
Gene:2181619	AT5G13360	AT5G13360.1	protein_coding	GH3.14; auxin-responsive GH3 family protein; INVOLVED IN: response to auxin stimulus; LOCATED IN: cellular_component unknown; CONTAINS InterPro DOMAIN/s: GH3 auxin-responsive promoter (InterPro:IPR004993); BEST Arabidopsis thaliana protein match is: auxin-respons	T22N19.10; T22N19_10	cellular component unknown, response to auxin stimulus
Gene:2181629	AT5G13370	AT5G13370.1	protein_coding	GH3.15; auxin-responsive GH3 family protein; INVOLVED IN: response to auxin stimulus; LOCATED IN: cellular_component unknown; CONTAINS InterPro DOMAIN/s: GH3 auxin-responsive promoter (InterPro:IPR004993); BEST Arabidopsis thaliana protein match is: auxin-respons	T22N19.20; T22N19_20	cellular component unknown, response to auxin stimulus
Gene:2181639	AT5G13380	AT5G13380.1	protein_coding	GH3.16; auxin-responsive GH3 family protein; INVOLVED IN: response to auxin stimulus; LOCATED IN: cellular_component unknown; EXPRESSED IN: leaf whorl, sepal, flower, seed; EXPRESSED DURING: petal differentiation and expansion stage, E expanded cotyledon stage; C	T22N19.30; T22N19_30	E expanded cotyledon stage, cellular component unknown, flower, leaf whorl, petal differentiation and expansion stage, response to auxin stimulus, seed, sepal
Gene:2201169	AT1G23160	AT1G23160.1	protein_coding	GH3.7; auxin-responsive GH3 family protein; INVOLVED IN: response to auxin stimulus; EXPRESSED IN: root; CONTAINS InterPro DOMAIN/s: GH3 auxin-responsive promoter (InterPro:IPR004993); BEST Arabidopsis thaliana protein match is: PBS3 (AVRPPHB SUSCEPTIBLE 3) (TAI	T26J12.7; T26J12_7	response to auxin stimulus, root
Gene:3435682	AT1G59500	AT1G59500.1	protein_coding	GH3.4; encodes an IAA-amido synthase that conjugates Asp and other amino acids to auxin in vitro.	GH3.4; T30E16.2; T30E16_2	auxin homeostasis, cellular component unknown, indole-3-acetic acid amido synthetase activity, response to auxin stimulus
Gene:3439190	AT4G03400	AT4G03400.1	protein_coding	GH3.10/DFL2; Encodes a GH3-related gene involved in red light-specific hypocotyl elongation. Analysis of sense and antisense transgenic plants suggests that DFL2 is located downstream of red light signal transduction and determines the degree of hypocotyl elongation.	DFL2; DWARF IN LIGHT 2; F9H3.1; GH3-10	chloroplast, 4 anthesis, 4 leaf senescence stage, C globular stage, D bilateral stage, E expanded cotyledon stage, F mature embryo stage, L mature pollen stage, LP.02 two leaves visible, LP.04 four leaves visible, LP.06 six leaves visible, LP.08 eight le
Gene:3441072	AT5G51470	AT5G51470.1	protein_coding	GH3.8; auxin-responsive GH3 family protein; FUNCTIONS IN: molecular_function unknown; INVOLVED IN: response to auxin stimulus; LOCATED IN: cellular_component unknown; CONTAINS InterPro DOMAIN/s: GH3 auxin-responsive promoter (InterPro:IPR004993); BEST Arabidopsi	K17N15.2; K17N15_2	cellular component unknown, molecular function unknown, response to auxin stimulus
Gene:3443186	AT5G13350	AT5G13350.1	protein_coding	GH3.13; auxin-responsive GH3 family protein; INVOLVED IN: response to auxin stimulus; LOCATED IN: cellular_component unknown; EXPRESSED IN: leaf whorl, petal, flower; EXPRESSED DURING: 4 anthesis, petal differentiation and expansion stage; CONTAINS InterPro DOMAI	T22N19.4	4 anthesis, cellular component unknown, flower, leaf whorl, petal, petal differentiation and expansion stage, response to auxin stimulus
Gene:3443202	AT5G13320	AT5G13320.1	protein_coding	GH3.12/PBS3; Encodes an enzyme capable of conjugating amino acids to 4-substituted benzoates. 4-HBA (4-hydroxybenzoic acid) and pABA (4-aminobenzoate) may be targets of the enzyme in Arabidopsis, leading to the production of pABA-Glu, 4HBA-Glu, or other related compou	AVRPPHB SUSCEPTIBLE 3; GDG1; GH3-LIKE DEFENSE GENE 1; GH3.12; GRETCHEN HAGEN 3.12; HOPW1-1-INTERACTING 3; PBS3; T22N19.5; WIN3	4 anthesis, C globular stage, LP.06 six leaves visible, benzoate metabolic process, carpel, cellular component unknown, defense response, defense response to bacterium, defense response to bacterium, incompatible interaction, detection of fungus, embryo,
Gene:3686528	AT1G28130	AT1G28130.1	protein_coding	GH3.17; encodes an IAA-amido synthase that conjugates Asp and other amino acids to auxin in vitro. Lines carrying insertions in this gene are hypersensitive to auxin.	F3H9.21; F3H9_21; GH3.17	4 anthesis, C globular stage, D bilateral stage, E expanded cotyledon stage, F mature embryo stage, auxin homeostasis, carpel, cytoplasm, embryo, flower, hypocotyl, indole-3-acetic acid amido synthetase activity, leaf, leaf whorl, male gametophyte, nucle
